# Supplementary material for: trans-Tetra­aqua­bis[3-(3-pyrid­yl)acrylato-κN]cobalt(II)
Source: Acta Crystallogr Sect E Struct Rep Online. 2008 Jan 30;64(Pt 2):m426. doi: 10.1107/S1600536808002559 (PMC2960429; doi:10.1107/S1600536808002559)
Supplement: Supplementary file 1 [file e-64-0m426-sup1.cif]

##############################################################################
###                                                                        ###
###        Electronic paper (Acta Crystallographica Section E)             ###
###                                                                        ###
##############################################################################
#                                                                            #
# This CIF contains the data in a paper accepted for publication in Acta     #
# Crystallographica Section E. It conforms to the requirements of Notes      #
# for Authors for Section E, and has been peer reviewed under the auspices   #
# of the IUCr Commission on Journals.                                        #
#                                                                            #
# Full details of the Crystallographic Information File format               #
# are given in the paper "The Crystallographic Information File (CIF):       #
# a New Standard Archive File for Crystallography" by S. R. Hall, F. H.      #
# Allen and I. D. Brown [Acta Cryst. (1991), A47, 655-685].                  #
#                                                                            #
# The current version of the core CIF dictionary is obtainable from          #
# ftp://ftp.iucr.org/pub/cif_core.dic. The current version number is 2.1.    #
#                                                                            #
# Software is freely available for graphical display of the structure(s) in  #
# this CIF.  For information consult the CIF home page http://www.iucr.org/  #
# cif/home.html                                                              #
#                                                                            #
##############################################################################
                                             
data_global
_audit_creation_method     SHELXL-97
_journal_date_recd_electronic     2008-01-22
_journal_date_accepted     2008-01-23
_journal_name_full     'Acta Crystallographica, Section E'
_journal_year     2008
_journal_volume     64
_journal_issue      2
_journal_page_first     m426
_journal_page_last     m426
_journal_paper_category     QM
_journal_coeditor_code     HK2421
_publ_contact_author_name     'Moncol, Jan'
_publ_contact_author_address
;
Department of Inorganic Chemistry, Slovak
Technical University, Radlinsk\'eho 9, SK-812 37
Bratislava, Slovakia
;
_publ_contact_author_email     jan.moncol@stuba.sk
_publ_contact_author_fax     '+421 2593-25-186'
_publ_contact_author_phone     '+421 2524-93-198'
_publ_section_title
;
<i>trans</i>-Tetraaquabis[3-(3-pyridyl)acrylato-\k<i>N</i>]cobalt(II)
;
loop_
    _publ_author_name
    _publ_author_address
    'Miklovi\<c, Jozef'
;
Department of Chemistry
Faculty of Natural Science
University of St. Cyril and Methodius
SK-91701 Trnava
Slovakia
;
    'Moncol, Jan'
;
Department of Inorganic Chemistry
Slovak Technical University
Radlinsk\'eho 9
SK-812 37 Bratislava
Slovakia
;
    'Miklo\<s, Du\<san'
;
Department of Inorganic Chemistry
Slovak Technical University
Radlinsk\'eho 9
SK-812 37 Bratislava
Slovakia
;
    'Seg\<la, Peter'
;
Department of Inorganic Chemistry
Slovak Technical University
Radlinsk\'eho 9
SK-812 37 Bratislava
Slovakia
;
    'Koman, Marian'
;
Department of Inorganic Chemistry
Slovak Technical University
Radlinsk\'eho 9
SK-812 37 Bratislava
Slovakia
;
data_I
_audit_creation_method     SHELXL-97
_chemical_name_systematic
;
trans-Tetraaquabis[3-(3-pyridyl)acrylato-\kN]cobalt(II)
;
_chemical_name_common     ?
_chemical_formula_moiety     'C16 H20 Co N2 O8'
_chemical_formula_sum     'C16 H20 Co N2 O8'
_chemical_formula_iupac     '[Co (C8 H6 N O2)2 (H2 O)4]'
_chemical_formula_weight     427.27
_chemical_melting_point     ?
_symmetry_cell_setting     monoclinic
_symmetry_space_group_name_H-M     'P 21/n'
_symmetry_space_group_name_Hall     '-P 2yn'
loop_
    _symmetry_equiv_pos_as_xyz
    'x, y, z'
    '-x+1/2, y+1/2, -z+1/2'
    '-x, -y, -z'
    'x-1/2, -y-1/2, z-1/2'
_cell_length_a     11.2350(10)
_cell_length_b     7.0200(10)
_cell_length_c     12.0120(10)
_cell_angle_alpha     90.00
_cell_angle_beta     112.810(10)
_cell_angle_gamma     90.00
_cell_volume     873.29(18)
_cell_formula_units_Z     2
_cell_measurement_reflns_used     25
_cell_measurement_theta_min     2.5
_cell_measurement_theta_max     8.7
_cell_measurement_temperature     294(2)
_exptl_crystal_description     block
_exptl_crystal_colour     pink
_exptl_crystal_size_max     0.40
_exptl_crystal_size_mid     0.25
_exptl_crystal_size_min     0.20
_exptl_crystal_density_diffrn     1.625
_exptl_crystal_density_meas     ?
_exptl_crystal_density_method     'not measured'
_exptl_crystal_F_000     442
_exptl_absorpt_coefficient_mu     1.032
_exptl_absorpt_correction_type     psi-scan
_exptl_absorpt_process_details     '(XEMP; Siemens, 1994)'
_exptl_absorpt_correction_T_min     0.672
_exptl_absorpt_correction_T_max     0.808
_exptl_special_details
;
;
_diffrn_ambient_temperature     294(2)
_diffrn_radiation_type     MoK\a
_diffrn_radiation_wavelength     0.71073
_diffrn_radiation_source     'fine-focus sealed tube'
_diffrn_radiation_monochromator     graphite
_diffrn_measurement_device_type     'Siemens P4'
_diffrn_measurement_method     '2\q/\w'
_diffrn_detector_area_resol_mean     ?
_diffrn_reflns_number     3307
_diffrn_reflns_av_R_equivalents     0.0297
_diffrn_reflns_av_sigmaI/netI     0.0300
_diffrn_reflns_theta_min     2.11
_diffrn_reflns_theta_max     30.00
_diffrn_reflns_theta_full     30.00
_diffrn_measured_fraction_theta_max     0.998
_diffrn_measured_fraction_theta_full     0.998
_diffrn_reflns_limit_h_min     -1
_diffrn_reflns_limit_h_max     15
_diffrn_reflns_limit_k_min     -1
_diffrn_reflns_limit_k_max     9
_diffrn_reflns_limit_l_min     -16
_diffrn_reflns_limit_l_max     15
_diffrn_standards_number     3
_diffrn_standards_interval_count     97
_diffrn_standards_interval_time     ?
_diffrn_standards_decay_%     2.5
_refine_special_details
;
 Refinement of F^2^ against ALL reflections.  The weighted R-factor wR and
 goodness of fit S are based on F^2^, conventional R-factors R are based
 on F, with F set to zero for negative F^2^. The threshold expression of
 F^2^ > 2sigma(F^2^) is used only for calculating R-factors(gt) etc. and is
 not relevant to the choice of reflections for refinement.  R-factors based
 on F^2^ are statistically about twice as large as those based on F, and R-
 factors based on ALL data will be even larger.
;
_reflns_number_total     2533
_reflns_number_gt     2255
_reflns_threshold_expression     I>2\s(I)
_refine_ls_structure_factor_coef     Fsqd
_refine_ls_matrix_type     full
_refine_ls_R_factor_all     0.0434
_refine_ls_R_factor_gt     0.0381
_refine_ls_wR_factor_gt     0.1492
_refine_ls_wR_factor_ref     0.1556
_refine_ls_goodness_of_fit_ref     1.101
_refine_ls_restrained_S_all     1.101
_refine_ls_number_reflns     2533
_refine_ls_number_parameters     124
_refine_ls_number_restraints     0
_refine_ls_hydrogen_treatment     constr
_refine_ls_weighting_scheme     calc
_refine_ls_weighting_details
         'calc w=1/[\s^2^(Fo^2^)+(0.1034P)^2^+0.5011P] where P=(Fo^2^+2Fc^2^)/3'
_atom_sites_solution_hydrogens     geom
_atom_sites_solution_primary     direct
_atom_sites_solution_secondary     difmap
_refine_ls_shift/su_max     0.000
_refine_ls_shift/su_mean     0.000
_refine_diff_density_max     0.648
_refine_diff_density_min     -0.838
_refine_ls_extinction_method     none
_refine_ls_extinction_coef     ?
loop_
    _atom_type_symbol
    _atom_type_description
    _atom_type_scat_dispersion_real
    _atom_type_scat_dispersion_imag
    _atom_type_scat_source
    'C' 'C' 0.0033 0.0016
                         'International Tables Vol C Tables 4.2.6.8 and 6.1.1.4'
    'H' 'H' 0.0000 0.0000
                         'International Tables Vol C Tables 4.2.6.8 and 6.1.1.4'
    'N' 'N' 0.0061 0.0033
                         'International Tables Vol C Tables 4.2.6.8 and 6.1.1.4'
    'O' 'O' 0.0106 0.0060
                         'International Tables Vol C Tables 4.2.6.8 and 6.1.1.4'
    'Co' 'Co' 0.3494 0.9721
                         'International Tables Vol C Tables 4.2.6.8 and 6.1.1.4'
_computing_data_collection     'XSCANS (Siemens, 1994)'
_computing_cell_refinement     'XSCANS (Siemens, 1994)'
_computing_data_reduction     'XSCANS (Siemens, 1994)'
_computing_structure_solution     'SHELXS97 (Sheldrick, 2008)'
_computing_structure_refinement     'SHELXL97 (Sheldrick, 2008)'
_computing_molecular_graphics     'ORTEP-3 (Farrugia, 1997)'
_computing_publication_material     'enCIFer (Allen <i>et al.</i>,  2004)'
loop_
    _atom_site_type_symbol
    _atom_site_label
    _atom_site_fract_x
    _atom_site_fract_y
    _atom_site_fract_z
    _atom_site_U_iso_or_equiv
    _atom_site_adp_type
    _atom_site_calc_flag
    _atom_site_refinement_flags
    _atom_site_occupancy
    _atom_site_disorder_assembly
    _atom_site_disorder_group
    Co Co 0.5000 0.5000 0.5000 0.01873(16) Uani d S 1 . .
    N N1 0.44388(17) 0.5543(3) 0.65137(17) 0.0228(4) Uani d . 1 . .
    O O1 -0.13338(15) 0.6559(3) 0.61120(16) 0.0328(4) Uani d . 1 . .
    O O2 -0.12936(18) 0.5143(2) 0.77834(18) 0.0264(4) Uani d . 1 . .
    O O1W 0.38329(15) 0.2573(2) 0.45303(14) 0.0257(3) Uani d . 1 . .
    H H1W 0.3959 0.1739 0.4111 0.032 Uiso d R 1 . .
    H H2W 0.3072 0.2884 0.4306 0.032 Uiso d R 1 . .
    O O2W 0.33927(15) 0.6646(2) 0.39394(15) 0.0270(3) Uani d . 1 . .
    H H3W 0.2800 0.6092 0.3407 0.032 Uiso d R 1 . .
    H H4W 0.3567 0.7701 0.3751 0.032 Uiso d R 1 . .
    C C1 0.3185(2) 0.5672(3) 0.63318(19) 0.0236(4) Uani d . 1 . .
    H H1 0.2578 0.5545 0.5546 0.028 Uiso calc R 1 . .
    C C2 0.27363(19) 0.5986(3) 0.72477(19) 0.0217(4) Uani d . 1 . .
    C C3 0.3653(2) 0.6228(3) 0.84170(19) 0.0248(4) Uani d . 1 . .
    H H3 0.3400 0.6463 0.9055 0.030 Uiso calc R 1 . .
    C C4 0.4946(2) 0.6114(4) 0.86108(19) 0.0273(4) Uani d . 1 . .
    H H4 0.5574 0.6271 0.9384 0.033 Uiso calc R 1 . .
    C C5 0.5303(2) 0.5765(3) 0.7649(2) 0.0243(4) Uani d . 1 . .
    H H5 0.6177 0.5681 0.7795 0.029 Uiso calc R 1 . .
    C C6 0.1337(2) 0.6061(3) 0.69088(19) 0.0238(4) Uani d . 1 . .
    H H6 0.0838 0.6301 0.6100 0.029 Uiso calc R 1 . .
    C C7 0.0699(2) 0.5824(3) 0.7628(2) 0.0249(4) Uani d . 1 . .
    H H7 0.1153 0.5635 0.8452 0.030 Uiso calc R 1 . .
    C C8 -0.07372(19) 0.5859(3) 0.71227(19) 0.0216(4) Uani d . 1 . .
loop_
    _atom_site_aniso_label
    _atom_site_aniso_U_11
    _atom_site_aniso_U_22
    _atom_site_aniso_U_33
    _atom_site_aniso_U_12
    _atom_site_aniso_U_13
    _atom_site_aniso_U_23
    Co 0.0127(2) 0.0260(2) 0.0190(2) -0.00015(12) 0.00773(16) -0.00068(12)
    N1 0.0157(8) 0.0320(9) 0.0231(8) -0.0009(7) 0.0103(6) -0.0001(7)
    O1 0.0190(7) 0.0495(10) 0.0296(8) -0.0006(7) 0.0091(6) 0.0048(7)
    O2 0.0215(8) 0.0310(9) 0.0317(9) -0.0023(6) 0.0158(7) -0.0007(6)
    O1W 0.0187(7) 0.0311(8) 0.0281(8) -0.0023(6) 0.0098(6) -0.0046(6)
    O2W 0.0178(7) 0.0323(8) 0.0292(8) -0.0012(6) 0.0072(6) 0.0063(6)
    C1 0.0155(8) 0.0353(11) 0.0219(9) -0.0015(8) 0.0092(7) -0.0026(8)
    C2 0.0167(8) 0.0272(9) 0.0240(9) -0.0002(7) 0.0108(7) -0.0010(7)
    C3 0.0220(9) 0.0341(11) 0.0209(9) 0.0016(8) 0.0111(8) -0.0010(8)
    C4 0.0205(9) 0.0390(11) 0.0204(9) 0.0006(8) 0.0058(7) -0.0017(8)
    C5 0.0166(9) 0.0301(11) 0.0265(10) -0.0004(8) 0.0086(8) -0.0012(8)
    C6 0.0168(8) 0.0306(10) 0.0252(9) 0.0005(7) 0.0097(7) -0.0011(8)
    C7 0.0169(9) 0.0337(11) 0.0256(9) -0.0012(8) 0.0098(7) -0.0030(8)
    C8 0.0179(8) 0.0248(9) 0.0252(9) -0.0014(7) 0.0117(7) -0.0046(7)
_geom_special_details
;
 All esds (except the esd in the dihedral angle between two l.s. planes)
 are estimated using the full covariance matrix.  The cell esds are taken
 into account individually in the estimation of esds in distances, angles
 and torsion angles; correlations between esds in cell parameters are only
 used when they are defined by crystal symmetry.  An approximate (isotropic)
 treatment of cell esds is used for estimating esds involving l.s. planes.
;
loop_
    _geom_bond_atom_site_label_1
    _geom_bond_atom_site_label_2
    _geom_bond_site_symmetry_2
    _geom_bond_distance
    _geom_bond_publ_flag
    Co O1W 3_666 2.0895(16) ?
    Co O1W . 2.0895(16) yes
    Co O2W 3_666 2.1061(16) ?
    Co O2W . 2.1061(16) yes
    Co N1 3_666 2.1765(18) ?
    Co N1 . 2.1765(18) yes
    N1 C5 . 1.342(3) ?
    N1 C1 . 1.343(3) ?
    O1 C8 . 1.238(3) ?
    O2 C8 . 1.288(3) ?
    O1W H1W . 0.82 ?
    O1W H2W . 0.82 ?
    O2W H3W . 0.82 ?
    O2W H4W . 0.82 ?
    C1 C2 . 1.394(3) ?
    C1 H1 . 0.9300 ?
    C2 C3 . 1.393(3) ?
    C2 C6 . 1.465(3) ?
    C3 C4 . 1.382(3) ?
    C3 H3 . 0.9300 ?
    C4 C5 . 1.384(3) ?
    C4 H4 . 0.9300 ?
    C5 H5 . 0.9300 ?
    C6 C7 . 1.329(3) ?
    C6 H6 . 0.9300 ?
    C7 C8 . 1.488(3) ?
    C7 H7 . 0.9300 ?
loop_
    _geom_angle_atom_site_label_1
    _geom_angle_atom_site_label_2
    _geom_angle_atom_site_label_3
    _geom_angle_site_symmetry_1
    _geom_angle_site_symmetry_3
    _geom_angle
    _geom_angle_publ_flag
    O1W Co O1W 3_666 . 180.0 ?
    O1W Co O2W 3_666 3_666 89.02(6) ?
    O1W Co O2W . 3_666 90.98(6) ?
    O1W Co O2W 3_666 . 90.98(6) ?
    O1W Co O2W . . 89.02(6) yes
    O2W Co O2W 3_666 . 180.0 ?
    O1W Co N1 3_666 3_666 90.78(7) ?
    O1W Co N1 . 3_666 89.22(7) ?
    O2W Co N1 3_666 3_666 87.20(7) ?
    O2W Co N1 . 3_666 92.80(7) ?
    O1W Co N1 3_666 . 89.22(7) ?
    O1W Co N1 . . 90.78(7) yes
    O2W Co N1 3_666 . 92.80(7) ?
    O2W Co N1 . . 87.20(7) yes
    N1 Co N1 3_666 . 180.0 ?
    C5 N1 C1 . . 117.26(18) ?
    C5 N1 Co . . 122.64(14) ?
    C1 N1 Co . . 120.10(14) ?
    Co O1W H1W . . 120.6 ?
    Co O1W H2W . . 109.7 ?
    H1W O1W H2W . . 113.2 ?
    Co O2W H3W . . 117.2 ?
    Co O2W H4W . . 114.9 ?
    H3W O2W H4W . . 115.0 ?
    N1 C1 C2 . . 124.1(2) ?
    N1 C1 H1 . . 118.0 ?
    C2 C1 H1 . . 118.0 ?
    C3 C2 C1 . . 117.57(19) ?
    C3 C2 C6 . . 124.77(18) ?
    C1 C2 C6 . . 117.65(19) ?
    C4 C3 C2 . . 118.75(19) ?
    C4 C3 H3 . . 120.6 ?
    C2 C3 H3 . . 120.6 ?
    C3 C4 C5 . . 119.7(2) ?
    C3 C4 H4 . . 120.1 ?
    C5 C4 H4 . . 120.1 ?
    N1 C5 C4 . . 122.64(19) ?
    N1 C5 H5 . . 118.7 ?
    C4 C5 H5 . . 118.7 ?
    C7 C6 C2 . . 127.3(2) ?
    C7 C6 H6 . . 116.4 ?
    C2 C6 H6 . . 116.4 ?
    C6 C7 C8 . . 120.3(2) ?
    C6 C7 H7 . . 119.8 ?
    C8 C7 H7 . . 119.8 ?
    O1 C8 O2 . . 123.5(2) ?
    O1 C8 C7 . . 119.73(19) ?
    O2 C8 C7 . . 116.8(2) ?
loop_
    _geom_torsion_atom_site_label_1
    _geom_torsion_atom_site_label_2
    _geom_torsion_atom_site_label_3
    _geom_torsion_atom_site_label_4
    _geom_torsion_site_symmetry_1
    _geom_torsion_site_symmetry_2
    _geom_torsion_site_symmetry_3
    _geom_torsion_site_symmetry_4
    _geom_torsion
    _geom_torsion_publ_flag
    O1W Co N1 C5 3_666 . . . -54.14(19) ?
    O1W Co N1 C5 . . . . 125.86(19) ?
    O2W Co N1 C5 3_666 . . . 34.84(19) ?
    O2W Co N1 C5 . . . . -145.16(19) ?
    O1W Co N1 C1 3_666 . . . 125.68(19) ?
    O1W Co N1 C1 . . . . -54.32(19) ?
    O2W Co N1 C1 3_666 . . . -145.34(19) ?
    O2W Co N1 C1 . . . . 34.66(19) ?
    C5 N1 C1 C2 . . . . -1.2(4) ?
    Co N1 C1 C2 . . . . 178.93(18) ?
    N1 C1 C2 C3 . . . . 1.8(4) ?
    N1 C1 C2 C6 . . . . -179.0(2) ?
    C1 C2 C3 C4 . . . . -1.1(3) ?
    C6 C2 C3 C4 . . . . 179.7(2) ?
    C2 C3 C4 C5 . . . . 0.0(4) ?
    C1 N1 C5 C4 . . . . 0.0(4) ?
    Co N1 C5 C4 . . . . 179.86(18) ?
    C3 C4 C5 N1 . . . . 0.5(4) ?
    C3 C2 C6 C7 . . . . -20.7(4) ?
    C1 C2 C6 C7 . . . . 160.2(2) ?
    C2 C6 C7 C8 . . . . -177.2(2) ?
    C6 C7 C8 O1 . . . . -17.7(3) ?
    C6 C7 C8 O2 . . . . 162.4(2) ?
loop_
    _geom_hbond_atom_site_label_D
    _geom_hbond_atom_site_label_H
    _geom_hbond_atom_site_label_A
    _geom_hbond_site_symmetry_A
    _geom_hbond_distance_DH
    _geom_hbond_distance_HA
    _geom_hbond_distance_DA
    _geom_hbond_angle_DHA
    O2W H3W O2 3_566 0.82 1.95 2.764(3) 174.8
    O2W H4W O2 4_675 0.82 1.95 2.741(2) 161.4
    O1W H2W O1 3_566 0.82 1.86 2.678(2) 175.2
    O1W H1W O2 4_665 0.82 2.00 2.798(2) 162.7
