# Supplementary material for: trans-Tetra­aqua­bis[3-(3-pyrid­yl)acrylato-κN]cobalt(II)
Source: Acta Crystallogr Sect E Struct Rep Online. 2008 Jan 30;64(Pt 2):m426. doi: 10.1107/S1600536808002559 (PMC2960429; doi:10.1107/S1600536808002559)
Supplement: Supplementary file 2 [file e-64-0m426-Isup2.hkl]

#
# h,k,l, Fc-squared, Fo-squared, sigma(Fo-squared) and status flag
#
data_I
_shelx_title ' C:\XSCANS\CO2 in     P2(1)/n'
_shelx_refln_list_code          4
_shelx_F_calc_maximum      101.26
_exptl_crystal_F_000       442.00
_reflns_d_resolution_high  0.7108
 
loop_
 _symmetry_equiv_pos_as_xyz
 'x, y, z'
 '-x+1/2, y+1/2, -z+1/2'
 '-x, -y, -z'
 'x-1/2, -y-1/2, z-1/2'
 
_cell_length_a    11.2350
_cell_length_b     7.0200
_cell_length_c    12.0120
_cell_angle_alpha  90.000
_cell_angle_beta  112.810
_cell_angle_gamma  90.000
 
_shelx_F_squared_multiplier     1.000
 
loop_
 _refln_index_h
 _refln_index_k
 _refln_index_l
 _refln_F_squared_calc
 _refln_F_squared_meas
 _refln_F_squared_sigma
 _refln_observed_status
   4   0   0     1553.78     1811.05     24.34 o
   6   0   0     2168.75     2230.59     33.96 o
   8   0   0     2246.87     2407.53     40.65 o
  10   0   0       26.23       53.90      2.96 o
  12   0   0       48.00       50.80      3.19 o
  14   0   0      501.58      521.78      9.98 o
   1   1   0     3919.64     3751.70     60.47 o
   2   1   0      771.91      817.95     26.04 o
   3   1   0     4463.98     4724.31     28.17 o
   4   1   0     1192.05     1333.57     15.43 o
   5   1   0     9009.87     9873.59     46.15 o
   6   1   0       14.91       23.63      3.85 o
   7   1   0      575.23      605.48     14.67 o
   8   1   0      168.38      174.59      6.66 o
   9   1   0      283.57      267.72     14.26 o
  10   1   0       26.37       30.79      1.68 o
  11   1   0      478.21      461.47     10.37 o
  12   1   0       97.20       97.65      4.40 o
  13   1   0      140.69      136.86      9.87 o
  14   1   0       20.12       18.17      2.50 o
   0   2   0     7893.63     8004.36     43.49 o
   1   2   0     3115.56     3164.57     20.10 o
   2   2   0     4084.61     4219.27     34.65 o
   3   2   0       70.18       68.20      3.38 o
   4   2   0     3056.48     3158.78     36.34 o
   5   2   0       57.76       68.57      2.44 o
   6   2   0      517.44      520.52     18.02 o
   7   2   0       65.12       72.13      4.14 o
   8   2   0      153.08      159.52      8.49 o
   9   2   0        0.07        0.92      1.98 o
  10   2   0      172.35      190.00     11.02 o
  11   2   0       81.54       74.99      3.81 o
  12   2   0      189.11      192.59      8.69 o
  13   2   0        6.87        4.40      3.05 o
  14   2   0      232.13      224.82      6.97 o
   1   3   0      765.13      705.40     12.00 o
   2   3   0     1317.54     1428.94     24.48 o
   3   3   0     2816.39     2675.96     34.85 o
   4   3   0      103.93      123.01      6.31 o
   5   3   0      539.68      585.84     19.38 o
   6   3   0        4.61        4.91      1.52 o
   7   3   0      150.24      157.78      6.77 o
   8   3   0       78.04       74.20      4.22 o
   9   3   0      268.95      268.74     12.75 o
  10   3   0        2.23        4.96      2.26 o
  11   3   0      201.71      211.93      9.56 o
  12   3   0        5.92        4.51      2.75 o
  13   3   0       53.28       42.60      3.74 o
   0   4   0        9.21       16.90      1.37 o
   1   4   0      211.20      225.49      8.02 o
   2   4   0      853.44      822.81     22.22 o
   3   4   0        0.37        0.00      1.30 o
   4   4   0      375.90      370.60     16.88 o
   5   4   0       25.74       27.03      1.78 o
   6   4   0      208.42      194.81      9.39 o
   7   4   0       13.32       14.01      2.12 o
   8   4   0      350.78      336.47     14.50 o
   9   4   0        8.50       10.31      2.33 o
  10   4   0      448.43      429.95     13.34 o
  11   4   0        0.41        0.00      2.52 o
  12   4   0       45.85       40.64      3.36 o
  13   4   0       56.12       57.58      3.87 o
   1   5   0      362.69      344.60     11.65 o
   2   5   0      273.16      266.35     13.24 o
   3   5   0      529.14      511.05     20.12 o
   4   5   0       27.37       26.26      1.92 o
   5   5   0       51.03       47.33      2.30 o
   6   5   0      246.74      253.53     12.46 o
   7   5   0       80.75       78.35      4.48 o
   8   5   0       25.16       20.90      2.62 o
   9   5   0       11.97       12.28      2.38 o
  10   5   0       94.06       91.62      4.85 o
  11   5   0      261.00      262.14      8.49 o
  12   5   0        1.54        4.51      2.96 o
   0   6   0        1.79        4.37      1.64 o
   1   6   0       68.96       72.17      2.89 o
   2   6   0       62.99       61.17      3.30 o
   3   6   0        1.58        2.29      1.83 o
   4   6   0       56.76       55.79      2.53 o
   5   6   0       80.48       73.54      4.30 o
   6   6   0      752.45      751.63     19.26 o
   7   6   0       47.79       51.73      2.82 o
   8   6   0      390.20      399.34     12.51 o
   9   6   0       91.74       94.28      3.74 o
  10   6   0       56.45       56.20      3.42 o
  11   6   0       21.69       22.65      3.36 o
   1   7   0      113.46      121.87      4.64 o
   2   7   0      203.81      215.92     10.54 o
   3   7   0      294.01      305.13     12.65 o
   4   7   0        0.54        0.00      2.01 o
   5   7   0       89.44       87.77      5.20 o
   6   7   0       71.77       76.77      3.35 o
   7   7   0       62.79       67.27      3.58 o
   8   7   0       46.60       54.19      3.27 o
   9   7   0       42.55       40.82      3.42 o
  10   7   0        0.85        0.00      2.98 o
   0   8   0      165.96      183.76      8.33 o
   1   8   0       14.83       11.36      1.65 o
   2   8   0       75.53       84.12      3.85 o
   3   8   0        8.20       10.76      2.29 o
   4   8   0       11.46       15.95      2.46 o
   5   8   0        7.81        9.21      2.29 o
   6   8   0      116.68      126.21      5.95 o
   7   8   0       28.99       36.86      3.27 o
   8   8   0      497.99      519.23      9.38 o
   1   9   0       28.55       40.20      2.05 o
   2   9   0        2.24        8.70      2.18 o
   3   9   0      127.70      149.79      6.31 o
   4   9   0        1.73        3.07      2.55 o
   5   9   0       76.61       85.82      3.84 o
   6   9   0        3.40        1.63      2.78 o
 -13   0   1      236.58      242.91      8.96 o
 -11   0   1      898.26      880.29     20.30 o
  -9   0   1      758.06      884.83     24.46 o
  -7   0   1      209.19      177.24     10.56 o
  -5   0   1       78.88       57.18      2.89 o
  -3   0   1     1645.91     1864.26     21.42 o
  -1   0   1     3129.52     2877.54     43.92 o
   3   0   1      151.96      146.10      7.09 o
   5   0   1     3949.85     4256.66     43.60 o
   7   0   1      486.65      563.05     20.06 o
   9   0   1       17.27       14.66      2.09 o
  11   0   1      222.01      231.79     10.54 o
  13   0   1       12.89       11.94      3.02 o
 -14   1   1      277.89      273.34      5.84 o
 -13   1   1        0.17        1.72      1.94 o
 -12   1   1      523.01      503.32      9.91 o
 -11   1   1      112.64      108.55      3.85 o
 -10   1   1       95.88      106.66      3.62 o
  -9   1   1       13.70        9.73      1.38 o
  -8   1   1      532.83      577.90     14.83 o
  -7   1   1      334.45      383.07     25.18 o
  -6   1   1     1710.94     1636.24     21.11 o
  -5   1   1     1004.10     1111.58     38.07 o
  -4   1   1     1592.56     1624.28    139.96 o
  -3   1   1        8.77        9.37      0.62 o
  -2   1   1      148.87      194.15      4.86 o
  -1   1   1      166.61      182.03      4.27 o
   1   1   1       83.15       98.75      4.01 o
   2   1   1     4233.29     4482.94     97.22 o
   3   1   1     2411.52     2545.62     43.79 o
   4   1   1      387.55      355.61      9.65 o
   5   1   1       63.23       79.39      2.96 o
   6   1   1      688.62      774.87     15.07 o
   7   1   1      549.06      595.13     14.75 o
   8   1   1       94.88      101.47      3.81 o
   9   1   1      233.90      202.58      7.83 o
  10   1   1      263.08      262.09      8.50 o
  11   1   1      110.18      100.02      3.33 o
  12   1   1       74.67       70.37      2.48 o
  13   1   1       70.91       68.93      5.19 o
  14   1   1       30.74       25.18      2.63 o
 -14   2   1      121.73      132.81      5.88 o
 -13   2   1      237.72      236.44      8.75 o
 -12   2   1       95.03       84.95      3.93 o
 -11   2   1      509.69      515.11     15.73 o
 -10   2   1      160.98      121.79      6.06 o
  -9   2   1      448.86      500.01     18.14 o
  -8   2   1      172.19      185.07      9.68 o
  -7   2   1      202.16      215.20      9.71 o
  -6   2   1        7.09        6.60      1.35 o
  -5   2   1     1682.82     1746.89     29.14 o
  -4   2   1      311.83      326.74     12.54 o
  -3   2   1     2924.95     2965.45     31.57 o
  -2   2   1     3438.13     3556.37     32.06 o
  -1   2   1      262.87      268.33      6.44 o
   1   2   1     2739.46     2833.32     85.58 o
   2   2   1        0.39        0.57      0.86 o
   3   2   1     2189.52     2228.31     28.70 o
   4   2   1       11.69        7.52      1.20 o
   5   2   1     1894.33     2007.37     32.78 o
   6   2   1      122.28      126.67      5.51 o
   7   2   1      584.61      591.06     21.03 o
   8   2   1        3.72        4.48      1.84 o
   9   2   1       65.47       71.46      3.61 o
  10   2   1        1.54        0.00      2.32 o
  11   2   1       75.83       76.72      3.90 o
  12   2   1       10.41       15.84      2.82 o
  13   2   1      143.92      131.31      6.26 o
 -14   3   1      152.70      151.41      6.12 o
 -13   3   1       19.09       20.49      3.18 o
 -12   3   1      266.88      265.06      9.50 o
 -11   3   1        3.46        1.35      2.47 o
 -10   3   1      741.83      739.43     18.83 o
  -9   3   1        4.74        8.78      2.01 o
  -8   3   1      120.51      114.23      5.95 o
  -7   3   1        0.07       14.30      1.78 o
  -6   3   1      492.08      502.92     19.61 o
  -5   3   1     1137.05     1285.53     27.64 o
  -4   3   1     3450.40     3576.22     43.11 o
  -3   3   1      550.96      618.27     17.30 o
  -2   3   1     1060.51      990.71     20.72 o
  -1   3   1      606.35      648.56     11.72 o
   0   3   1      345.51      324.73     13.63 o
   1   3   1      380.19      368.80      9.24 o
   2   3   1     4152.90     4020.97     41.44 o
   3   3   1       17.36       14.67      1.29 o
   4   3   1     2310.95     2357.91     36.11 o
   5   3   1     1044.53     1097.56     27.19 o
   6   3   1      268.99      302.81     13.17 o
   7   3   1       17.32       26.29      2.00 o
   8   3   1      413.99      432.20     16.08 o
   9   3   1        8.97        8.20      2.19 o
  10   3   1      287.71      301.37     11.63 o
  11   3   1       25.60       30.08      2.90 o
  12   3   1      157.09      156.02      7.43 o
  13   3   1       10.18        7.21      3.35 o
 -13   4   1        1.99        6.20      2.92 o
 -12   4   1       18.51       17.76      2.96 o
 -11   4   1      222.65      223.96      9.61 o
 -10   4   1      111.82       97.47      4.63 o
  -9   4   1     1409.26     1457.52     26.32 o
  -8   4   1      282.68      271.41     13.52 o
  -7   4   1      443.58      444.79     18.03 o
  -6   4   1       90.99      101.57      5.40 o
  -5   4   1        2.70        4.01      1.49 o
  -4   4   1       88.59       98.54      5.79 o
  -3   4   1      749.43      725.97     21.35 o
  -2   4   1      100.05      108.15      4.99 o
  -1   4   1     6109.88     6135.49     40.95 o
   0   4   1     3047.35     3269.69     30.85 o
   1   4   1     1359.02     1327.88     19.61 o
   2   4   1      219.22      254.58     12.20 o
   3   4   1      219.28      222.33     11.60 o
   4   4   1       48.32       43.52      1.87 o
   5   4   1      469.78      466.35     18.60 o
   6   4   1      189.12      191.24      9.36 o
   7   4   1     1744.52     1783.89     32.14 o
   8   4   1       31.86       33.66      2.50 o
   9   4   1      305.59      310.30     12.57 o
  10   4   1        7.15        8.41      2.49 o
  11   4   1       14.94       16.39      2.84 o
  12   4   1        0.08        0.00      2.98 o
 -12   5   1      117.19      122.15      5.66 o
 -11   5   1        9.01       16.36      2.66 o
 -10   5   1       66.22       64.78      3.33 o
  -9   5   1       17.21       17.51      2.44 o
  -8   5   1      197.15      196.38     10.71 o
  -7   5   1       45.39       47.93      2.99 o
  -6   5   1     1254.33     1296.56     28.13 o
  -5   5   1      100.13      124.03      6.20 o
  -4   5   1      235.11      235.51     12.28 o
  -3   5   1       45.68       44.31      2.67 o
  -2   5   1      466.38      526.02     20.15 o
  -1   5   1       65.17       68.14      2.33 o
   0   5   1      861.77      843.72     18.03 o
   1   5   1       73.38       74.76      2.59 o
   2   5   1     1115.75     1076.01     28.61 o
   3   5   1       14.41       19.83      1.87 o
   4   5   1      787.37      751.88     23.01 o
   5   5   1        3.22        9.27      1.93 o
   6   5   1      215.13      214.69     11.62 o
   7   5   1        5.00        1.69      2.23 o
   8   5   1      642.38      631.45     16.50 o
   9   5   1       36.63       31.66      2.93 o
  10   5   1      311.93      308.81      9.75 o
  11   5   1        2.06        8.44      2.84 o
  12   5   1      154.54      160.02      5.86 o
 -11   6   1       73.41       76.34      4.59 o
 -10   6   1        8.51        8.82      2.78 o
  -9   6   1      146.39      147.76      7.57 o
  -8   6   1       39.25       45.04      2.85 o
  -7   6   1      215.00      218.71     10.02 o
  -6   6   1        0.86        2.99      2.07 o
  -5   6   1      131.03      133.78      6.75 o
  -4   6   1        2.18        4.11      1.78 o
  -3   6   1      534.84      550.14     18.52 o
  -2   6   1       23.97       29.33      2.07 o
  -1   6   1     1132.17     1185.02     34.92 o
   0   6   1        3.52        3.90      1.20 o
   1   6   1        2.12        5.87      3.18 o
   2   6   1        0.01        0.00      1.72 o
   3   6   1      425.56      422.52     16.59 o
   4   6   1        1.34        0.74      1.95 o
   5   6   1      957.69     1031.20     22.67 o
   6   6   1       18.95       18.75      2.44 o
   7   6   1      308.15      302.84     11.92 o
   8   6   1      115.28      111.88      5.92 o
   9   6   1       18.65       19.31      2.95 o
  10   6   1        0.11        0.00      2.89 o
  11   6   1      197.44      188.42      6.26 o
 -10   7   1        1.20        5.83      2.76 o
  -9   7   1       42.91       48.71      3.39 o
  -8   7   1       89.56      102.64      4.91 o
  -7   7   1       47.34       53.45      3.07 o
  -6   7   1      446.93      466.66     13.24 o
  -5   7   1       59.92       59.41      3.79 o
  -4   7   1      104.53      121.50      4.94 o
  -3   7   1      115.50      126.72      5.76 o
  -2   7   1       97.01      103.39      4.65 o
  -1   7   1       13.80       12.28      1.46 o
   0   7   1      123.45      123.26      6.20 o
   1   7   1       55.29       67.91      2.35 o
   2   7   1      322.36      299.79     12.69 o
   3   7   1        0.39        0.00      2.10 o
   4   7   1      257.11      272.39     11.39 o
   5   7   1        9.91        6.23      2.33 o
   6   7   1       43.34       45.40      2.90 o
   7   7   1       56.83       60.67      3.28 o
   8   7   1      221.77      242.30      7.73 o
   9   7   1       52.68       50.88      3.68 o
  -8   8   1       31.37       37.02      3.41 o
  -7   8   1       68.67       79.51      3.62 o
  -6   8   1        2.77        3.84      2.47 o
  -5   8   1       44.51       51.20      3.01 o
  -4   8   1       20.89       29.08      2.52 o
  -3   8   1      162.51      166.59      8.21 o
  -2   8   1       14.27       20.67      2.39 o
  -1   8   1       87.99      100.78      4.51 o
   0   8   1      136.86      134.25      6.21 o
   1   8   1       69.68       79.72      2.90 o
   2   8   1       41.17       40.73      2.79 o
   3   8   1      101.81      110.48      5.63 o
   4   8   1        1.30        3.38      2.30 o
   5   8   1       31.86       31.83      2.89 o
   6   8   1       26.65       25.15      2.99 o
   7   8   1       70.57       75.14      3.84 o
   8   8   1        1.23        6.29      3.01 o
  -6   9   1       17.69       20.95      3.10 o
  -5   9   1        8.35        7.69      2.82 o
  -4   9   1      104.76      130.51      5.85 o
  -3   9   1        0.00        4.21      2.49 o
  -2   9   1       54.04       65.45      3.35 o
  -1   9   1        2.22        3.83      1.64 o
   0   9   1       13.12       11.41      2.22 o
   1   9   1       17.53       20.71      4.87 o
   2   9   1       74.30       88.15      3.91 o
   3   9   1        5.67        2.62      2.78 o
   4   9   1       46.94       53.15      3.41 o
   5   9   1       58.92       58.56      3.55 o
 -14   0   2       54.99       50.35      3.48 o
 -12   0   2      554.46      514.65     14.81 o
 -10   0   2     2031.86     1814.81     32.97 o
  -8   0   2     1622.54     1636.47     34.85 o
  -6   0   2      108.80       71.55      2.93 o
  -4   0   2       75.57       86.11      4.77 o
  -2   0   2     1663.73     1414.41     17.54 o
   0   0   2     2742.05     3193.40     91.94 o
   2   0   2       10.83       18.08      0.81 o
   4   0   2     3135.58     3256.28     36.69 o
   6   0   2     4538.66     4642.04     52.89 o
   8   0   2      351.62      327.47     15.90 o
  10   0   2      303.38      278.52     12.15 o
  12   0   2      223.95      220.83      8.70 o
 -15   1   2      960.47      921.59      8.40 o
 -14   1   2        0.03        0.00      2.17 o
 -13   1   2      411.95      398.46      8.21 o
 -12   1   2      124.36      133.85      6.15 o
 -11   1   2      387.16      382.79     20.44 o
 -10   1   2       13.19        7.25      1.51 o
  -9   1   2      694.61      741.01     26.24 o
  -8   1   2      303.70      336.10     11.38 o
  -7   1   2      788.40      755.25     19.94 o
  -6   1   2      244.36      266.34     12.59 o
  -5   1   2      354.85      505.47     25.52 o
  -4   1   2      471.40      506.52     34.85 o
  -3   1   2      445.11      438.47     11.68 o
  -2   1   2      366.72      371.80      6.95 o
  -1   1   2     4259.25     4309.00    109.17 o
   0   1   2      221.33      242.31     18.19 o
   1   1   2     4801.16     4861.97    190.37 o
   2   1   2      136.01      134.89     10.96 o
   3   1   2      278.57      264.20      7.47 o
   4   1   2      249.58      264.50      8.44 o
   5   1   2      506.71      482.14     11.73 o
   6   1   2      471.23      482.25     12.88 o
   7   1   2     1206.51     1211.45     20.31 o
   8   1   2       68.71       58.75      1.78 o
   9   1   2      129.04      146.21      6.06 o
  10   1   2       25.09       27.39      1.78 o
  11   1   2      348.66      376.76      8.29 o
  12   1   2       70.28       79.81      2.64 o
  13   1   2      201.44      192.34      4.99 o
 -14   2   2      129.40      125.92      6.25 o
 -13   2   2        2.39        2.85      2.79 o
 -12   2   2      529.72      533.02     14.40 o
 -11   2   2       66.67       58.87      2.89 o
 -10   2   2     1082.09     1068.17     24.09 o
  -9   2   2       76.95       69.57      3.35 o
  -8   2   2      196.36      196.81     12.69 o
  -7   2   2      707.76      729.53     23.08 o
  -6   2   2      648.40      658.20     20.41 o
  -5   2   2      117.73      126.09      6.81 o
  -4   2   2     4678.77     4929.02     45.46 o
  -3   2   2     1065.62     1138.52     20.38 o
  -2   2   2       13.02       13.57      0.92 o
  -1   2   2     5013.18     5314.81     46.62 o
   0   2   2     1688.41     1892.61     34.88 o
   1   2   2      571.38      575.02     10.06 o
   2   2   2     2800.35     2680.75     30.66 o
   3   2   2      385.73      440.66     14.09 o
   4   2   2     3879.30     3966.03     44.02 o
   5   2   2       16.70       23.16      1.47 o
   6   2   2     1776.00     1836.50     35.67 o
   7   2   2     1407.42     1465.67     31.42 o
   8   2   2      230.26      251.87     12.22 o
   9   2   2       13.09       15.52      2.29 o
  10   2   2      139.51      139.01      6.91 o
  11   2   2       12.20       17.66      2.72 o
  12   2   2      378.55      354.70      9.85 o
  13   2   2      181.25      185.47      6.54 o
 -14   3   2       21.77       27.81      3.36 o
 -13   3   2      282.78      273.62      9.16 o
 -12   3   2       66.39       57.44      3.33 o
 -11   3   2      254.87      278.16     11.86 o
 -10   3   2        2.02        0.00      2.26 o
  -9   3   2      296.60      324.67     14.79 o
  -8   3   2      134.53      140.52      7.07 o
  -7   3   2      673.30      700.11     23.80 o
  -6   3   2      306.99      327.29     15.47 o
  -5   3   2     2474.82     2480.37     38.28 o
  -4   3   2      132.98      141.08      6.72 o
  -3   3   2       38.91       20.15      1.26 o
  -2   3   2       19.40       14.81      1.14 o
  -1   3   2        7.41        5.60      0.71 o
   0   3   2       29.80       38.67      4.38 o
   1   3   2     6315.13     6547.86     82.58 o
   2   3   2      498.13      545.74     16.68 o
   3   3   2     1604.07     1635.07     29.50 o
   4   3   2       76.59       79.68      3.70 o
   5   3   2        3.89        4.76      1.57 o
   6   3   2       10.24       12.17      1.78 o
   7   3   2      985.81      955.64     24.63 o
   8   3   2      481.17      469.62     16.36 o
   9   3   2     1067.73     1036.32     21.30 o
  10   3   2      112.58      112.52      5.54 o
  11   3   2       49.17       43.42      3.30 o
  12   3   2       39.14       44.08      3.56 o
  13   3   2       59.04       49.60      3.91 o
 -13   4   2        6.70        6.71      2.99 o
 -12   4   2      215.40      204.93      8.90 o
 -11   4   2       15.31       13.87      2.53 o
 -10   4   2      419.21      464.83     14.49 o
  -9   4   2       47.74       48.73      2.69 o
  -8   4   2      174.47      178.01      9.12 o
  -7   4   2        2.37        1.58      1.81 o
  -6   4   2      149.83      176.94      8.79 o
  -5   4   2        2.79        4.37      1.60 o
  -4   4   2     1208.16     1271.44     29.37 o
  -3   4   2      204.22      218.30     10.16 o
  -2   4   2     1233.30     1189.59     26.49 o
  -1   4   2      187.55      163.73      6.68 o
   0   4   2     2720.44     2751.33     30.97 o
   1   4   2      377.99      399.85     11.52 o
   2   4   2      801.13      796.46     22.54 o
   3   4   2      614.25      660.17     21.38 o
   4   4   2      486.32      520.66     19.95 o
   5   4   2       11.54        9.41      1.78 o
   6   4   2      254.40      268.77     13.64 o
   7   4   2        0.56        4.56      2.16 o
   8   4   2      690.60      679.29     18.17 o
   9   4   2      186.39      187.40      8.46 o
  10   4   2      163.72      154.11      7.86 o
  11   4   2       45.02       47.65      3.33 o
  12   4   2       68.18       65.95      4.02 o
 -13   5   2       53.58       54.56      3.70 o
 -12   5   2       29.20       22.04      3.24 o
 -11   5   2       29.73       27.81      2.85 o
 -10   5   2       13.54       14.38      2.46 o
  -9   5   2      633.26      645.16     16.54 o
  -8   5   2       43.96       44.38      2.66 o
  -7   5   2      955.09      968.73     23.13 o
  -6   5   2      231.05      212.95     11.60 o
  -5   5   2      682.74      672.38     22.08 o
  -4   5   2        4.63        2.29      1.58 o
  -3   5   2      152.06      154.54      7.58 o
  -2   5   2      163.82       60.11      2.87 o
  -1   5   2     1146.45     1168.72     33.51 o
   0   5   2      404.76      460.51     13.86 o
   1   5   2      428.79      400.24     22.00 o
   2   5   2      145.80      167.17      7.52 o
   3   5   2      405.12      427.78     17.16 o
   4   5   2       10.43       13.55      1.84 o
   5   5   2      941.11      993.44     23.90 o
   6   5   2       15.60       19.12      2.18 o
   7   5   2      387.22      406.70     13.92 o
   8   5   2       81.36       87.09      4.39 o
   9   5   2      409.01      382.80     11.20 o
  10   5   2        0.32        0.00      2.73 o
  11   5   2       31.12       30.45      3.30 o
 -12   6   2      160.87      165.10      6.06 o
 -11   6   2        2.08        9.58      2.61 o
 -10   6   2       10.46       10.50      2.69 o
  -9   6   2       34.76       35.25      2.82 o
  -8   6   2       41.42       46.18      2.87 o
  -7   6   2       20.88       19.92      2.44 o
  -6   6   2      489.64      523.33     16.73 o
  -5   6   2       30.84       28.90      2.27 o
  -4   6   2      648.25      657.28     20.37 o
  -3   6   2       34.14       29.37      2.23 o
  -2   6   2      860.73      306.13     14.87 o
  -1   6   2      611.61      634.78     14.59 o
   0   6   2     1030.74     1092.33     31.09 o
   1   6   2      104.69      106.09      3.65 o
   2   6   2      344.75      401.69     16.05 o
   3   6   2       34.60       32.26      2.33 o
   4   6   2      766.71      798.00     20.50 o
   5   6   2        3.75        5.86      2.29 o
   6   6   2        2.47        3.04      2.18 o
   7   6   2       72.17       76.20      3.68 o
   8   6   2        3.12        3.02      2.55 o
   9   6   2       35.01       30.59      3.18 o
  10   6   2      194.84      200.69      6.88 o
 -10   7   2        2.58        0.00      2.79 o
  -9   7   2      235.66      241.96      8.03 o
  -8   7   2       34.48       34.01      2.99 o
  -7   7   2      505.86      510.39     13.38 o
  -6   7   2        6.49       13.29      2.30 o
  -5   7   2      209.64      228.23     10.54 o
  -4   7   2       20.58       17.85      2.18 o
  -3   7   2      230.47      242.87     11.76 o
  -2   7   2       56.18        5.52      0.92 o
  -1   7   2      530.90      559.11     12.14 o
   0   7   2        0.95        0.52      1.33 o
   1   7   2       49.35       47.80      1.83 o
   2   7   2       20.48       24.63      2.26 o
   3   7   2      162.46      150.80      8.58 o
   4   7   2       58.56       59.61      3.08 o
   5   7   2      454.32      444.59     13.24 o
   6   7   2        0.03        0.00      2.42 o
   7   7   2       91.31       89.92      3.90 o
   8   7   2       17.53       16.05      3.02 o
   9   7   2       70.65       77.30      3.99 o
  -9   8   2       12.52       13.58      3.10 o
  -8   8   2       34.73       30.08      3.24 o
  -7   8   2       30.67       32.12      3.18 o
  -6   8   2       28.04       30.20      2.99 o
  -5   8   2       23.65       25.43      2.67 o
  -4   8   2      217.76      251.95      9.15 o
  -3   8   2       27.18       29.48      2.66 o
  -2   8   2      691.02      271.69      9.35 o
  -1   8   2       54.91       58.29      5.15 o
   0   8   2      190.88      213.65      6.57 o
   1   8   2       24.28       24.70      1.74 o
   2   8   2       48.43       50.74      2.95 o
   3   8   2       58.76       68.59      3.41 o
   4   8   2       99.59       98.56      5.11 o
   5   8   2        6.35        1.66      2.58 o
   6   8   2       45.62       47.41      3.33 o
   7   8   2        4.92        9.30      2.92 o
  -6   9   2        5.66       10.01      2.84 o
  -5   9   2       79.63       92.25      4.56 o
  -4   9   2        2.11        8.35      2.41 o
  -3   9   2       81.28       97.67      4.57 o
  -2   9   2        9.07       10.74      2.70 o
  -1   9   2      115.92      130.51      4.30 o
   0   9   2        5.89        7.41      2.56 o
   1   9   2      167.59      181.70      9.01 o
   2   9   2       34.08       31.45      3.05 o
   3   9   2       35.81       37.45      3.38 o
   4   9   2        5.58        6.37      2.75 o
   5   9   2        0.55        0.00      2.78 o
 -15   0   3      558.74      534.69     10.02 o
 -13   0   3       99.86      107.40      5.54 o
 -11   0   3      109.49      114.87      7.11 o
  -9   0   3     2775.43     2769.76     44.89 o
  -7   0   3     2189.11     2221.83     37.85 o
  -5   0   3      147.39      138.66      6.15 o
  -3   0   3     2103.10     1891.27     24.72 o
   1   0   3     1013.06     1020.40     18.85 o
   3   0   3     1520.24     1604.10     25.40 o
   5   0   3     1200.62     1215.97     26.78 o
   7   0   3     3399.54     3372.32     46.27 o
   9   0   3     1025.03     1012.84     21.95 o
  11   0   3      275.10      261.94     10.34 o
  13   0   3      267.83      259.86      7.17 o
 -15   1   3      138.02      131.31      6.58 o
 -14   1   3      334.77      322.03     27.41 o
 -13   1   3       32.46       30.95      2.05 o
 -12   1   3      110.17      133.07      4.32 o
 -11   1   3       29.83       25.16      1.68 o
 -10   1   3     1065.94     1007.81     35.28 o
  -9   1   3       38.33       39.41      2.03 o
  -8   1   3     1665.70     1631.16     90.86 o
  -7   1   3      178.34      194.89     27.22 o
  -6   1   3     1027.12     1013.20     35.06 o
  -5   1   3      223.76      241.81      8.37 o
  -4   1   3      630.88      610.34     11.46 o
  -3   1   3      251.13      282.50      7.22 o
  -2   1   3     3000.21     3061.04    226.16 o
  -1   1   3       56.00       57.41      4.12 o
   0   1   3      416.92      424.56     19.97 o
   1   1   3      881.63      923.48     13.84 o
   2   1   3     2661.26     2869.05     23.03 o
   3   1   3      156.55      170.17      5.84 o
   4   1   3     2299.33     2395.15     24.86 o
   5   1   3      254.63      298.09     10.23 o
   6   1   3     1692.33     1722.20     40.06 o
   7   1   3       39.79       42.28      1.49 o
   8   1   3     1929.77     1943.27     23.03 o
   9   1   3       14.64       18.38      1.62 o
  10   1   3      448.48      434.83      9.46 o
  11   1   3       44.50       48.41      2.50 o
  12   1   3      278.42      279.10      6.71 o
  13   1   3        2.26        2.49      2.27 o
 -15   2   3      189.68      179.99      6.40 o
 -14   2   3       30.74       30.59      3.35 o
 -13   2   3      498.23      503.21     12.55 o
 -12   2   3        5.34       13.61      2.42 o
 -11   2   3      301.33      302.69     13.40 o
 -10   2   3      415.06      349.87     15.52 o
  -9   2   3       75.20       78.56      3.42 o
  -8   2   3      191.12      197.73     10.21 o
  -7   2   3     1118.21     1281.81     29.99 o
  -6   2   3      134.83      182.54      8.38 o
  -5   2   3     5363.56     5643.15     53.96 o
  -4   2   3      101.71      131.09      6.61 o
  -3   2   3      450.50      446.46     13.89 o
  -2   2   3      264.09      221.76      9.61 o
  -1   2   3      842.71      921.89     13.10 o
   0   2   3      698.70      767.37     12.13 o
   1   2   3     3148.56     2954.79    219.99 o
   2   2   3      146.33      146.90      7.24 o
   3   2   3     5386.13     5472.43     50.34 o
   4   2   3        0.09        0.00      1.26 o
   5   2   3      354.12      368.79     16.18 o
   6   2   3      561.84      547.07     20.30 o
   7   2   3      484.58      453.07     17.68 o
   8   2   3       24.57       25.66      2.33 o
   9   2   3      614.66      597.73     16.67 o
  10   2   3       11.44       11.83      2.58 o
  11   2   3      457.05      459.03     11.45 o
  12   2   3       19.59       17.19      3.35 o
 -14   3   3       25.57       23.28      3.28 o
 -13   3   3       89.03       95.06      5.23 o
 -12   3   3      143.46      146.04      6.25 o
 -11   3   3      115.98      101.40      5.72 o
 -10   3   3      855.14      914.76     21.73 o
  -9   3   3      278.85      300.26     14.00 o
  -8   3   3      916.49      958.01     26.27 o
  -7   3   3      417.96      448.73     19.74 o
  -6   3   3       83.38       82.64      3.59 o
  -5   3   3      118.01      124.59      6.84 o
  -4   3   3      441.05      426.32     16.28 o
  -3   3   3      247.15      264.86     12.80 o
  -2   3   3     1132.11     1119.30     23.60 o
  -1   3   3        9.22        7.52      0.79 o
   0   3   3     1925.96     1870.57     42.53 o
   1   3   3      172.71      226.91      7.76 o
   2   3   3      163.09      156.36      8.23 o
   3   3   3       54.36       48.17      2.44 o
   4   3   3      114.34      119.63      6.81 o
   5   3   3        0.26        0.92      1.53 o
   6   3   3     1493.97     1510.07     30.99 o
   7   3   3       23.87       22.25      2.30 o
   8   3   3      572.08      575.83     17.31 o
   9   3   3      111.40      101.98      4.67 o
  10   3   3        8.36       12.02      2.55 o
  11   3   3       28.00       35.88      3.28 o
  12   3   3      112.08      105.73      5.43 o
 -14   4   3       19.88       16.73      3.45 o
 -13   4   3      303.16      300.77      8.49 o
 -12   4   3       61.08       58.41      3.25 o
 -11   4   3      678.87      660.27     15.88 o
 -10   4   3      129.04      134.44      6.45 o
  -9   4   3       87.67       96.07      4.85 o
  -8   4   3        6.24        9.73      2.01 o
  -7   4   3       95.58       90.73      4.91 o
  -6   4   3       40.20       47.53      2.10 o
  -5   4   3     1632.71     1679.99     36.25 o
  -4   4   3       86.81      104.13      5.80 o
  -3   4   3      985.95      967.34     25.28 o
  -2   4   3      241.25      252.84     12.71 o
  -1   4   3       24.19       54.50      3.71 o
   0   4   3      366.03      410.71     12.06 o
   1   4   3      651.95      654.85     14.87 o
   2   4   3       56.72       66.22      3.62 o
   3   4   3      626.05      646.54     21.52 o
   4   4   3      144.99      138.41      7.15 o
   5   4   3      302.31      306.83     15.22 o
   6   4   3      709.76      758.85     21.44 o
   7   4   3       24.39       22.36      2.44 o
   8   4   3       56.55       57.23      2.93 o
   9   4   3      308.10      290.83     10.97 o
  10   4   3       27.85       22.56      3.12 o
  11   4   3      121.03      113.54      5.74 o
 -13   5   3       31.95       34.79      3.35 o
 -12   5   3      140.63      137.00      6.60 o
 -11   5   3       36.15       35.11      3.04 o
 -10   5   3      230.81      230.99      9.93 o
  -9   5   3       70.85       77.81      4.22 o
  -8   5   3      706.28      699.33     19.60 o
  -7   5   3       15.60       12.45      2.15 o
  -6   5   3       33.98       32.92      2.26 o
  -5   5   3       55.98       59.44      2.89 o
  -4   5   3      235.00      240.41     13.21 o
  -3   5   3     1117.57     1154.17     29.53 o
  -2   5   3     1028.50      455.71     18.77 o
  -1   5   3       21.68       19.69      1.21 o
   0   5   3      967.53      944.11     19.14 o
   1   5   3      727.57      812.38     32.13 o
   2   5   3        3.00        4.40      1.63 o
   3   5   3       64.00       63.15      2.46 o
   4   5   3      153.40      139.17      7.37 o
   5   5   3      111.09      108.73      5.80 o
   6   5   3      242.46      233.29     10.77 o
   7   5   3        7.50        4.57      2.39 o
   8   5   3        6.20        2.21      2.53 o
   9   5   3        0.57        0.00      2.66 o
  10   5   3       60.79       56.55      3.59 o
  11   5   3        5.42        7.14      3.21 o
 -12   6   3        2.44        5.14      2.85 o
 -11   6   3       62.47       62.89      3.48 o
 -10   6   3        2.55        0.00      2.50 o
  -9   6   3       95.83      101.75      5.26 o
  -8   6   3       76.98       88.83      5.10 o
  -7   6   3      451.84      475.30     15.32 o
  -6   6   3        7.07        8.52      2.12 o
  -5   6   3      488.57      504.19     17.28 o
  -4   6   3        1.35        1.40      1.78 o
  -3   6   3      436.85      508.77     18.12 o
  -2   6   3      228.55       89.18      4.97 o
  -1   6   3      112.95      116.27      4.09 o
   0   6   3        0.03        0.00      1.19 o
   1   6   3      116.84      110.08      4.24 o
   2   6   3       16.72       17.40      2.04 o
   3   6   3      300.88      313.43     13.38 o
   4   6   3       12.88        5.05      2.32 o
   5   6   3      434.73      441.03     14.06 o
   6   6   3       12.17        8.93      2.41 o
   7   6   3       30.80       31.88      2.98 o
   8   6   3        1.23        2.01      2.62 o
   9   6   3       41.87       37.80      3.48 o
  10   6   3        0.15        0.00      3.07 o
 -11   7   3        2.25        5.68      2.87 o
 -10   7   3       62.57       64.61      3.67 o
  -9   7   3       16.88       12.62      2.90 o
  -8   7   3      204.71      232.68      8.89 o
  -7   7   3      120.85      129.93      6.46 o
  -6   7   3      229.40      246.53     10.30 o
  -5   7   3        4.06        0.94      2.10 o
  -4   7   3      195.00      200.32      9.71 o
  -3   7   3        0.01        0.54      2.00 o
  -2   7   3      386.27      123.82      6.03 o
  -1   7   3       44.74       49.11      2.05 o
   0   7   3      443.22      499.99     29.98 o
   1   7   3       60.53       59.79      2.48 o
   2   7   3       94.35      108.01      5.08 o
   3   7   3       35.87       43.17      2.70 o
   4   7   3      108.40      120.15      6.09 o
   5   7   3       43.06       38.47      2.93 o
   6   7   3       44.00       42.39      3.01 o
   7   7   3        0.32        0.00      2.69 o
   8   7   3        4.85        6.20      2.85 o
  -9   8   3       60.50       66.16      3.78 o
  -8   8   3       48.78       49.10      3.38 o
  -7   8   3      173.21      199.02      7.38 o
  -6   8   3       19.43       26.40      2.76 o
  -5   8   3      164.48      191.70      7.89 o
  -4   8   3       30.54       33.04      2.67 o
  -3   8   3       76.55       91.33      4.56 o
  -2   8   3        3.15        0.00      1.01 o
  -1   8   3      397.39      420.76      8.74 o
   0   8   3       21.97       22.42      1.78 o
   1   8   3      262.63      281.65     13.69 o
   2   8   3        9.43       14.24      2.35 o
   3   8   3       36.85       42.45      3.05 o
   4   8   3        2.31        0.68      2.49 o
   5   8   3       35.54       40.93      3.19 o
   6   8   3       77.74       79.25      3.71 o
   7   8   3       86.22       90.44      4.44 o
  -6   9   3      135.39      161.48      5.71 o
  -5   9   3        0.39        0.00      2.52 o
  -4   9   3       63.62       74.11      3.76 o
  -3   9   3       16.75       16.11      2.81 o
  -2   9   3      164.28      185.93      6.95 o
  -1   9   3        0.05        3.38      1.76 o
   0   9   3      194.66      242.35      5.44 o
   1   9   3        0.01        0.00      1.76 o
   2   9   3       59.88       67.11      3.65 o
   3   9   3        6.92        9.91      2.87 o
   4   9   3       23.57       31.22      3.10 o
 -14   0   4      457.34      452.86     11.17 o
 -12   0   4      171.93      190.00     10.05 o
 -10   0   4      155.85      209.75      9.59 o
  -8   0   4      362.50      369.22     18.05 o
  -6   0   4      425.51      423.36     16.64 o
  -4   0   4     6907.48     6602.15     53.70 o
  -2   0   4     5280.61     4986.88     41.04 o
   0   0   4      198.34      248.75     17.87 o
   2   0   4     1214.11     1317.02     23.63 o
   4   0   4      826.15      881.68     22.41 o
   6   0   4      547.82      566.41     20.30 o
   8   0   4      689.84      693.48     18.95 o
  10   0   4      724.72      714.66     15.87 o
  12   0   4       36.73       44.15      3.50 o
 -15   1   4       10.94       11.08      2.34 o
 -14   1   4        0.10        0.37      2.07 o
 -13   1   4       28.99       25.18      2.04 o
 -12   1   4       45.76       35.56      2.25 o
 -11   1   4      322.90      360.96     19.62 o
 -10   1   4       22.68       18.96      1.52 o
  -9   1   4     3269.04     3157.39     74.05 o
  -8   1   4       11.58       10.10      3.17 o
  -7   1   4     1058.45     1092.95     38.54 o
  -6   1   4      179.39      202.69      6.28 o
  -5   1   4      635.24      629.48     13.02 o
  -4   1   4       73.75       91.56      3.24 o
  -3   1   4     3977.44     3911.49    281.10 o
  -2   1   4     2457.03     2558.07    213.46 o
  -1   1   4      567.30      567.75     34.63 o
   0   1   4      177.04      171.90      6.55 o
   1   1   4      422.01      659.38      8.35 o
   2   1   4     2555.82     2938.43     25.66 o
   3   1   4     1554.86     1577.37     20.04 o
   4   1   4      259.73      246.85      8.75 o
   5   1   4     1600.35     1643.02     45.08 o
   6   1   4      102.99      101.61      3.77 o
   7   1   4      402.39      407.49     11.83 o
   8   1   4      543.53      533.49     11.86 o
   9   1   4      307.22      300.51     11.05 o
  10   1   4       40.54       38.30      4.02 o
  11   1   4       16.81       12.90      2.04 o
  12   1   4       20.35       18.73      3.46 o
 -15   2   4       65.69       74.74      4.07 o
 -14   2   4      520.23      519.07     11.11 o
 -13   2   4       98.44       86.85      3.87 o
 -12   2   4      118.07      130.22      5.97 o
 -11   2   4        0.43        0.00      2.16 o
 -10   2   4        7.42        7.57      2.03 o
  -9   2   4       22.62       24.86      2.09 o
  -8   2   4     1396.29     1467.88     33.58 o
  -7   2   4      189.59      185.33      8.15 o
  -6   2   4     4149.54     4378.88     52.59 o
  -5   2   4        1.97        3.78      1.24 o
  -4   2   4     1193.03     1259.77     25.78 o
  -3   2   4      140.14      128.25      6.40 o
  -2   2   4      198.75      182.60      9.38 o
  -1   2   4       54.51       36.99      1.31 o
   0   2   4     3625.49     3480.74    282.42 o
   1   2   4      362.09      349.50     29.27 o
   2   2   4     2474.33     2419.32     34.25 o
   3   2   4      202.20      254.97     12.74 o
   4   2   4       88.96       92.60      4.44 o
   5   2   4       83.91       79.44      4.37 o
   6   2   4       30.99       28.65      2.07 o
   7   2   4      540.60      519.37     18.02 o
   8   2   4      572.06      563.91     17.04 o
   9   2   4       31.58       31.54      2.62 o
  10   2   4      280.97      282.00     10.16 o
  11   2   4        0.76        0.49      2.79 o
  12   2   4      167.26      154.47      6.18 o
 -14   3   4        7.73        7.14      3.04 o
 -13   3   4      292.96      292.05      9.70 o
 -12   3   4        0.00        1.43      2.35 o
 -11   3   4      865.63      895.67     20.17 o
 -10   3   4       36.68       29.68      2.47 o
  -9   3   4      250.70      241.12     13.61 o
  -8   3   4      232.53      232.37     11.80 o
  -7   3   4      687.75      754.12     24.52 o
  -6   3   4        4.13        2.46      1.47 o
  -5   3   4     2761.16     2805.08     43.11 o
  -4   3   4       15.77       11.51      1.32 o
  -3   3   4     2466.50     2541.09     38.24 o
  -2   3   4      173.02      189.06      9.88 o
  -1   3   4      492.02      501.80     17.56 o
   0   3   4      523.68      534.94     12.73 o
   1   3   4      737.17      709.46     14.86 o
   2   3   4      175.90      260.09     11.59 o
   3   3   4      700.84      694.50     21.93 o
   4   3   4      252.32      243.94     13.63 o
   5   3   4      824.80      871.06     24.43 o
   6   3   4      327.01      323.64     15.18 o
   7   3   4      466.38      470.46     15.96 o
   8   3   4      148.95      147.93      6.51 o
   9   3   4      135.09      122.44      6.95 o
  10   3   4       10.80       10.21      2.82 o
  11   3   4      248.00      246.09      7.87 o
 -14   4   4       39.82       33.55      3.56 o
 -13   4   4       13.74       14.09      2.98 o
 -12   4   4      164.84      156.62      7.12 o
 -11   4   4       19.28       14.63      2.69 o
 -10   4   4      694.64      723.23     18.65 o
  -9   4   4       36.08       33.84      2.39 o
  -8   4   4     1802.73     1869.19     33.46 o
  -7   4   4        0.00        0.00      1.75 o
  -6   4   4      737.22      782.67     24.57 o
  -5   4   4       10.65       13.55      1.63 o
  -4   4   4       12.93       10.34      1.49 o
  -3   4   4      290.11      344.91     15.06 o
  -2   4   4     1500.16     1624.51     33.72 o
  -1   4   4        9.79        7.50      1.02 o
   0   4   4     2471.54     2465.36     58.43 o
   1   4   4       67.36       77.90      2.68 o
   2   4   4      217.63      229.39     11.36 o
   3   4   4       72.55       85.84      3.53 o
   4   4   4       25.22       26.35      2.01 o
   5   4   4        1.77        4.85      1.93 o
   6   4   4     1754.76     1713.83     29.39 o
   7   4   4      121.99      120.38      6.75 o
   8   4   4      605.71      595.83     14.92 o
   9   4   4        4.77        1.07      2.66 o
  10   4   4       40.11       44.87      3.27 o
  11   4   4       29.00       32.92      3.44 o
 -13   5   4      185.50      192.90      6.48 o
 -12   5   4       48.95       48.36      3.41 o
 -11   5   4      333.59      342.30     10.59 o
 -10   5   4       53.10       52.95      2.99 o
  -9   5   4       80.12       90.21      3.64 o
  -8   5   4      118.65      120.32      5.97 o
  -7   5   4      219.64      228.92     12.08 o
  -6   5   4      211.17      215.76     10.60 o
  -5   5   4      215.28      214.09     10.87 o
  -4   5   4      387.82      401.19     17.74 o
  -3   5   4     1488.86     1560.14     33.86 o
  -2   5   4        3.97        3.47      1.04 o
  -1   5   4     1077.93     1116.75     20.73 o
   0   5   4       24.41       17.95      1.76 o
   1   5   4      549.10      621.29     15.82 o
   2   5   4       53.88       49.83      2.33 o
   3   5   4      225.14      205.39     10.71 o
   4   5   4       14.02       14.63      2.07 o
   5   5   4      270.85      274.47     12.69 o
   6   5   4      172.20      178.32      8.03 o
   7   5   4      175.33      179.13      8.56 o
   8   5   4        4.04        2.35      2.61 o
   9   5   4      115.76      113.80      5.22 o
  10   5   4        2.58        0.00      3.02 o
 -12   6   4       99.97       96.32      5.02 o
 -11   6   4       10.76       11.97      2.75 o
 -10   6   4      209.84      236.47      8.69 o
  -9   6   4        3.67        4.27      2.29 o
  -8   6   4      426.51      459.96     13.72 o
  -7   6   4       47.72       50.68      2.75 o
  -6   6   4      411.59      425.23     15.24 o
  -5   6   4        0.00        3.55      1.81 o
  -4   6   4      139.38      157.91      7.29 o
  -3   6   4        0.30        2.19      1.78 o
  -2   6   4       24.95        2.58      0.98 o
  -1   6   4      171.40      178.50     10.21 o
   0   6   4       10.58       10.77      1.30 o
   1   6   4        3.78        4.25      1.29 o
   2   6   4      614.59      586.85     18.05 o
   3   6   4       14.06       13.37      2.29 o
   4   6   4      596.69      611.65     16.73 o
   5   6   4       20.75       25.43      2.62 o
   6   6   4      290.26      278.81     10.42 o
   7   6   4        4.33        8.84      2.56 o
   8   6   4       38.93       35.73      3.28 o
   9   6   4        1.53        0.00      3.05 o
 -11   7   4      108.31      121.33      5.26 o
 -10   7   4        6.28        6.55      2.78 o
  -9   7   4        7.32        9.12      2.56 o
  -8   7   4        1.72        0.97      2.46 o
  -7   7   4        2.01        4.14      2.33 o
  -6   7   4       67.44       74.14      3.71 o
  -5   7   4       74.80       78.91      4.62 o
  -4   7   4       17.44       18.77      2.32 o
  -3   7   4      271.46      294.77     12.08 o
  -2   7   4       13.89        0.05      0.83 o
  -1   7   4      228.12      253.54      8.32 o
   0   7   4        1.84        5.11      1.40 o
   1   7   4      195.14      218.74      7.07 o
   2   7   4        6.26        8.59      2.13 o
   3   7   4      117.37      113.91      6.18 o
   4   7   4        5.16        6.51      2.30 o
   5   7   4       86.63       88.80      4.31 o
   6   7   4        2.45        5.20      2.59 o
   7   7   4       14.73       13.18      3.07 o
   8   7   4        0.00        0.00      2.95 o
  -9   8   4        2.50        5.76      2.79 o
  -8   8   4        7.52        6.32      2.87 o
  -7   8   4       15.29       23.54      2.76 o
  -6   8   4      100.73      102.84      5.06 o
  -5   8   4       21.99       23.85      2.59 o
  -4   8   4       27.13       27.38      2.59 o
  -3   8   4       24.64       31.15      2.61 o
  -2   8   4        1.38        0.00      0.87 o
  -1   8   4      134.80      143.89      5.20 o
   0   8   4      149.56      165.20      5.71 o
   1   8   4       14.97       15.03      1.75 o
   2   8   4      111.50      116.82      5.49 o
   3   8   4        2.02        2.67      2.41 o
   4   8   4       41.73       43.22      3.10 o
   5   8   4       10.10        6.29      2.89 o
   6   8   4       72.81       86.05      4.22 o
  -6   9   4        0.33        0.00      2.59 o
  -5   9   4       68.76       77.75      4.14 o
  -4   9   4       14.96       20.72      2.75 o
  -3   9   4       22.56       24.52      3.05 o
  -2   9   4        0.97        4.74      2.42 o
  -1   9   4       68.32       76.36      2.76 o
   0   9   4       41.86       48.40      2.36 o
   1   9   4       34.67       45.56      2.34 o
   2   9   4        0.75        1.83      2.56 o
   3   9   4       31.97       26.29      3.45 o
 -15   0   5       47.97       42.74      3.56 o
 -13   0   5      146.37      151.78      7.00 o
 -11   0   5      579.28      546.58     17.66 o
  -9   0   5     3959.67     3569.13     51.92 o
  -7   0   5     1477.44     1395.52     31.86 o
  -5   0   5      150.89      123.47      7.41 o
  -3   0   5    10254.11    10102.91     66.62 o
  -1   0   5     4512.37     5117.09     56.81 o
   1   0   5       32.76       27.47      1.09 o
   3   0   5        3.44        3.79      1.07 o
   5   0   5      752.59      721.37     22.61 o
   7   0   5      250.20      236.62     11.79 o
   9   0   5      385.31      380.80     12.52 o
  11   0   5        3.49        2.38      2.85 o
 -15   1   5       59.49       56.65      2.98 o
 -14   1   5      224.97      210.16      5.90 o
 -13   1   5      210.14      193.23      7.60 o
 -12   1   5      648.97      628.07     22.71 o
 -11   1   5       15.56       17.53      1.63 o
 -10   1   5      386.27      397.60     12.03 o
  -9   1   5      692.48      666.87     16.43 o
  -8   1   5     1353.59     1273.89     29.79 o
  -7   1   5       39.51       35.60      1.23 o
  -6   1   5     1322.78     1249.93     20.33 o
  -5   1   5      168.43      171.20     16.74 o
  -4   1   5     7446.43     7757.67    335.98 o
  -3   1   5      526.63      547.11     12.06 o
  -2   1   5     3707.18     3788.71    273.71 o
  -1   1   5       32.18       31.76      1.19 o
   0   1   5      281.69      261.15      5.80 o
   1   1   5        1.70        0.21      0.50 o
   2   1   5      479.50      379.57     10.59 o
   3   1   5      170.24      171.96      6.26 o
   4   1   5      880.21      871.55     17.55 o
   5   1   5       38.69       35.33      1.78 o
   6   1   5        2.35        3.27      1.21 o
   7   1   5      103.68      106.61      3.97 o
   8   1   5       52.65       56.43      1.99 o
   9   1   5        1.24        2.88      1.68 o
  10   1   5      405.36      395.08      7.70 o
  11   1   5      120.23      119.54      4.29 o
  12   1   5      107.12      111.97      9.02 o
 -15   2   5      105.17       90.07      4.76 o
 -14   2   5       25.73       31.37      3.24 o
 -13   2   5      241.60      229.28      9.27 o
 -12   2   5       12.30       14.92      2.50 o
 -11   2   5      149.50      154.81      8.67 o
 -10   2   5       60.65       58.15      3.12 o
  -9   2   5      928.99     1009.80     26.24 o
  -8   2   5      889.24      847.17     25.84 o
  -7   2   5     2748.57     2726.10     45.46 o
  -6   2   5      159.08      174.07      8.03 o
  -5   2   5     1104.65      989.01     25.35 o
  -4   2   5     1704.40     1764.81     32.18 o
  -3   2   5     1111.50     1090.11     24.83 o
  -2   2   5     1090.89     1071.07     24.39 o
  -1   2   5     1861.18     1866.61    175.26 o
   0   2   5       48.04       46.61      4.60 o
   1   2   5      881.56      771.12     35.62 o
   2   2   5      313.37      366.21     15.41 o
   3   2   5      261.97      239.27     13.32 o
   4   2   5      119.09      130.08      7.24 o
   5   2   5      491.19      498.92     18.95 o
   6   2   5     1007.83     1020.56     24.26 o
   7   2   5       94.16       95.57      5.48 o
   8   2   5       30.52       28.65      2.53 o
   9   2   5      150.43      149.57      7.04 o
  10   2   5        1.81        4.42      2.69 o
  11   2   5      143.94      128.47      6.22 o
 -15   3   5      130.06      126.83      5.29 o
 -14   3   5      265.64      249.79      7.90 o
 -13   3   5       11.37        9.90      2.87 o
 -12   3   5      416.21      412.82     12.71 o
 -11   3   5       14.74       16.18      2.35 o
 -10   3   5        9.70       10.11      2.12 o
  -9   3   5      507.49      507.20     18.48 o
  -8   3   5      340.44      357.25     17.25 o
  -7   3   5       50.21       50.32      2.49 o
  -6   3   5     3195.42     3387.63     51.09 o
  -5   3   5       51.26       60.16      3.85 o
  -4   3   5      621.37      567.38     20.14 o
  -3   3   5       10.92        8.27      1.26 o
  -2   3   5      216.08      198.99      9.78 o
  -1   3   5      567.49      601.18     14.13 o
   0   3   5     1270.50     1260.12     59.63 o
   1   3   5     1160.86     1263.24    117.89 o
   2   3   5      953.27      970.74     25.75 o
   3   3   5       86.58       95.40      3.93 o
   4   3   5      213.74      223.15     11.68 o
   5   3   5      206.87      200.12     10.16 o
   6   3   5      176.03      173.08      8.10 o
   7   3   5       10.28        5.60      2.35 o
   8   3   5      197.37      169.03      8.73 o
   9   3   5       68.23       71.24      3.36 o
  10   3   5      185.29      168.63      7.34 o
  11   3   5      100.84       97.45      5.22 o
 -14   4   5       85.08       93.16      4.67 o
 -13   4   5       59.70       60.42      3.51 o
 -12   4   5       54.76       55.31      3.18 o
 -11   4   5      213.91      234.38     10.47 o
 -10   4   5       11.83       15.65      2.26 o
  -9   4   5      181.72      180.66      9.21 o
  -8   4   5       58.92       60.21      2.59 o
  -7   4   5      400.80      455.48     17.97 o
  -6   4   5       19.50       18.11      1.80 o
  -5   4   5      180.47      188.60      9.55 o
  -4   4   5       51.16       60.64      2.50 o
  -3   4   5      425.67      407.74     18.74 o
  -2   4   5      236.22      259.82     11.99 o
  -1   4   5     2180.23     2250.08     41.86 o
   0   4   5        1.22        2.11      1.24 o
   1   4   5      479.69      492.26     26.64 o
   2   4   5       92.24       83.13      3.42 o
   3   4   5       78.43       82.09      3.05 o
   4   4   5        5.62        6.29      1.93 o
   5   4   5      158.28      161.88      8.58 o
   6   4   5       80.16       82.77      4.54 o
   7   4   5      674.10      649.21     16.30 o
   8   4   5        3.14        0.55      2.56 o
   9   4   5      100.81       94.92      4.45 o
  10   4   5        0.05        0.91      2.96 o
 -13   5   5        1.44        0.00      2.87 o
 -12   5   5      116.33      129.05      6.20 o
 -11   5   5        3.72        5.71      2.36 o
 -10   5   5      331.08      347.92     11.62 o
  -9   5   5      306.70      312.85     12.46 o
  -8   5   5        1.87        4.82      2.06 o
  -7   5   5      211.98      237.46     12.09 o
  -6   5   5      375.76      390.24     16.36 o
  -5   5   5       18.06       19.97      1.90 o
  -4   5   5      584.61      569.17     20.75 o
  -3   5   5        3.99        3.76      1.66 o
  -2   5   5      287.82      125.55      6.22 o
  -1   5   5        7.42        7.04      1.18 o
   0   5   5        7.62        6.46      1.20 o
   1   5   5        1.58        3.24      1.26 o
   2   5   5      832.85      851.05     22.48 o
   3   5   5       14.91       12.92      2.23 o
   4   5   5      733.92      703.09     18.92 o
   5   5   5        0.13        0.00      2.12 o
   6   5   5      219.55      204.33      9.71 o
   7   5   5       14.86       17.07      2.76 o
   8   5   5      141.72      139.23      6.89 o
   9   5   5       49.93       56.88      3.51 o
 -12   6   5       10.54        8.64      2.95 o
 -11   6   5       11.76        8.99      2.79 o
 -10   6   5       18.10       16.41      2.72 o
  -9   6   5      131.35      128.16      6.60 o
  -8   6   5      257.83      256.46     11.02 o
  -7   6   5      184.40      205.11      8.98 o
  -6   6   5        0.37        2.66      1.95 o
  -5   6   5      127.95      135.27      6.80 o
  -4   6   5       25.14       23.36      2.15 o
  -3   6   5       49.10       54.94      2.81 o
  -2   6   5       27.86       12.02      1.35 o
  -1   6   5      376.69      397.82     10.80 o
   0   6   5       14.44       14.01      2.26 o
   1   6   5      734.02      752.31     20.85 o
   2   6   5        0.01        0.69      2.10 o
   3   6   5      387.00      406.05     13.55 o
   4   6   5       27.77       27.29      2.52 o
   5   6   5       16.31       15.96      2.53 o
   6   6   5       56.67       60.73      3.16 o
   7   6   5      269.24      277.90      8.49 o
   8   6   5       41.29       43.16      3.47 o
 -11   7   5       26.05       24.56      3.25 o
 -10   7   5      213.59      230.07      7.21 o
  -9   7   5       24.29       23.68      2.87 o
  -8   7   5        8.78        6.55      2.53 o
  -7   7   5        0.30        3.39      2.24 o
  -6   7   5       74.02       86.07      3.97 o
  -5   7   5       21.17       23.50      2.41 o
  -4   7   5      296.15      298.68     12.12 o
  -3   7   5       89.62       99.34      5.40 o
  -2   7   5       60.88        6.58      1.04 o
  -1   7   5       25.34       26.12      2.19 o
   0   7   5       37.86       41.18      3.70 o
   1   7   5        1.82        5.32      1.56 o
   2   7   5      391.72      426.62     12.51 o
   3   7   5        1.12        0.23      2.44 o
   4   7   5      376.87      379.49     10.62 o
   5   7   5        0.01        0.60      2.50 o
   6   7   5      186.07      190.13      6.91 o
   7   7   5       17.03       20.93      3.36 o
  -9   8   5      138.32      154.45      5.60 o
  -8   8   5       10.01       11.60      2.78 o
  -7   8   5        2.09        7.21      2.53 o
  -6   8   5       23.65       25.06      2.85 o
  -5   8   5       20.83       22.31      2.67 o
  -4   8   5        7.92        7.23      2.29 o
  -3   8   5      147.70      183.38      8.13 o
  -2   8   5       84.50       90.52      4.71 o
  -1   8   5      236.94      262.54      6.67 o
   0   8   5       23.23       24.08      1.93 o
   1   8   5      124.43      146.38      8.04 o
   2   8   5       23.75       31.00      2.87 o
   3   8   5       25.39       22.99      3.05 o
   4   8   5        0.91        5.10      2.75 o
   5   8   5      227.49      242.34      6.88 o
  -5   9   5       11.53        9.38      2.79 o
  -4   9   5       38.63       44.02      3.25 o
  -3   9   5        4.82        4.73      2.73 o
  -2   9   5       17.82       27.27      2.72 o
  -1   9   5        4.32        6.70      1.89 o
   0   9   5      196.03      224.90     12.95 o
   1   9   5        0.02        0.25      1.86 o
   2   9   5       55.27       63.72      3.48 o
 -14   0   6       53.44       52.64      3.28 o
 -12   0   6      519.70      496.71     15.78 o
 -10   0   6     1840.96     1772.18     33.75 o
  -8   0   6      941.39      913.01     27.90 o
  -6   0   6       52.71       84.36      4.79 o
  -4   0   6     1094.77     1043.18     24.46 o
  -2   0   6     5193.31     5948.89     54.62 o
   0   0   6      155.33      160.36      5.50 o
   2   0   6      160.48      146.55      7.14 o
   4   0   6     1271.21     1345.75     31.09 o
   6   0   6     1961.40     2005.84     33.33 o
   8   0   6      217.27      209.35      9.67 o
  10   0   6       44.50       42.54      3.25 o
 -15   1   6      435.89      403.46      6.37 o
 -14   1   6        2.01        0.00      1.79 o
 -13   1   6      566.09      538.79     10.08 o
 -12   1   6       44.03       43.13      2.72 o
 -11   1   6       39.63       44.02      1.81 o
 -10   1   6       10.17       11.21      1.44 o
  -9   1   6      170.28      160.68     10.03 o
  -8   1   6       79.48       72.59      2.12 o
  -7   1   6     1709.78     1680.48     41.23 o
  -6   1   6      116.71       93.26      3.44 o
  -5   1   6     2116.86     2049.68     30.58 o
  -4   1   6      107.89      138.91      5.09 o
  -3   1   6     1186.37     1160.05     79.67 o
  -2   1   6       16.94       15.07      2.51 o
  -1   1   6     1134.88     1216.30     22.52 o
   0   1   6      554.93      580.97      9.22 o
   1   1   6     4279.11     4962.46     31.49 o
   2   1   6        3.50        7.06      1.86 o
   3   1   6      675.14      703.62     16.15 o
   4   1   6      281.95      286.05      9.94 o
   5   1   6        4.06        3.65      1.13 o
   6   1   6       17.73       19.06      1.48 o
   7   1   6       70.94       70.77      4.78 o
   8   1   6       58.28       54.24      3.10 o
   9   1   6      731.01      718.41     18.34 o
  10   1   6        4.49        5.06      2.69 o
  11   1   6      302.79      293.77      5.33 o
 -15   2   6       18.68       12.97      3.22 o
 -14   2   6       96.69       90.13      3.78 o
 -13   2   6        3.12        3.53      2.61 o
 -12   2   6      269.97      252.12     10.73 o
 -11   2   6       16.88       16.51      2.32 o
 -10   2   6      168.51      177.52      8.76 o
  -9   2   6      804.03      780.64     23.62 o
  -8   2   6     1039.25      983.96     28.10 o
  -7   2   6      301.12      296.75     15.15 o
  -6   2   6     1250.52     1143.29     30.02 o
  -5   2   6        2.40        2.58      1.27 o
  -4   2   6      161.37      154.87      7.54 o
  -3   2   6       31.08       44.72      2.13 o
  -2   2   6      973.75      917.95     24.43 o
  -1   2   6      192.63      201.19      7.55 o
   0   2   6     1313.15     1248.47     49.54 o
   1   2   6        2.21        6.93      0.90 o
   2   2   6      635.33      633.39     21.01 o
   3   2   6      442.72      422.47     17.97 o
   4   2   6      794.74      849.76     24.02 o
   5   2   6       77.91       74.51      3.25 o
   6   2   6      413.93      444.69     15.72 o
   7   2   6       69.37       64.44      4.11 o
   8   2   6       48.18       45.73      2.82 o
   9   2   6        4.53        9.33      2.58 o
  10   2   6      200.86      192.13      7.27 o
  11   2   6       63.75       67.86      4.04 o
 -15   3   6      122.36      119.12      5.22 o
 -14   3   6      115.36      122.15      5.28 o
 -13   3   6      224.81      212.37      8.53 o
 -12   3   6       56.41       52.21      3.10 o
 -11   3   6      103.36      109.84      5.95 o
 -10   3   6       54.62       48.31      2.61 o
  -9   3   6      271.28      287.42     13.11 o
  -8   3   6      211.40      192.83      9.16 o
  -7   3   6      952.31      959.94     27.32 o
  -6   3   6      150.01      142.60      6.72 o
  -5   3   6      494.93      482.36     19.87 o
  -4   3   6     1016.70     1009.80     27.98 o
  -3   3   6      485.78      466.33     19.46 o
  -2   3   6       11.43       18.65      1.46 o
  -1   3   6     1991.43     1957.18    154.43 o
   0   3   6       67.12       49.90      2.19 o
   1   3   6      346.44      331.10     30.79 o
   2   3   6       67.38       79.90      4.04 o
   3   3   6      264.85      243.31     12.92 o
   4   3   6        2.72        1.07      1.76 o
   5   3   6      609.29      579.12     18.29 o
   6   3   6      106.15      105.23      6.09 o
   7   3   6       68.93       68.75      3.71 o
   8   3   6        1.00        3.13      2.33 o
   9   3   6       26.28       27.41      3.10 o
  10   3   6       11.60       10.04      3.08 o
 -14   4   6      124.44      116.85      5.65 o
 -13   4   6       22.44       21.38      2.90 o
 -12   4   6      301.48      303.30     10.02 o
 -11   4   6        1.10        1.55      2.21 o
 -10   4   6      362.03      367.33     13.44 o
  -9   4   6      295.34      298.30     13.84 o
  -8   4   6        9.11       11.97      2.00 o
  -7   4   6       73.84       74.49      3.97 o
  -6   4   6      210.05      229.33     10.50 o
  -5   4   6        0.13        0.00      1.58 o
  -4   4   6     1455.74     1429.11     34.16 o
  -3   4   6      368.79      384.20     18.12 o
  -2   4   6     1858.00     1788.22     38.87 o
  -1   4   6      109.06       98.53      3.95 o
   0   4   6      434.62      451.52     37.35 o
   1   4   6      413.12      425.18     12.76 o
   2   4   6       29.48       31.03      2.07 o
   3   4   6        7.78        9.65      1.92 o
   4   4   6      427.12      426.34     15.50 o
   5   4   6        3.28        6.49      2.23 o
   6   4   6      117.04      121.66      6.05 o
   7   4   6       97.05       99.26      4.67 o
   8   4   6       45.54       45.43      3.24 o
   9   4   6       11.37       15.87      3.02 o
  10   4   6       33.78       33.93      3.64 o
 -13   5   6       53.42       47.44      3.62 o
 -12   5   6       37.23       30.94      3.21 o
 -11   5   6      192.87      194.26      8.32 o
 -10   5   6        1.87        4.16      2.32 o
  -9   5   6      898.00      895.17     19.34 o
  -8   5   6      233.11      242.67     11.46 o
  -7   5   6      281.30      268.82     13.08 o
  -6   5   6       18.13       15.61      2.04 o
  -5   5   6      524.83      541.55     19.71 o
  -4   5   6        9.64        9.21      1.78 o
  -3   5   6      120.86      126.35      5.28 o
  -2   5   6       86.81       36.69      1.84 o
  -1   5   6      227.85      208.34      7.35 o
   0   5   6       31.04       35.95      1.56 o
   1   5   6      286.29      273.80      9.88 o
   2   5   6       67.44       72.58      3.96 o
   3   5   6      508.99      519.42     16.30 o
   4   5   6       60.28       54.68      3.84 o
   5   5   6      179.34      162.11      8.69 o
   6   5   6      129.32      137.60      6.29 o
   7   5   6      188.84      178.62      7.72 o
   8   5   6        4.31        8.10      2.85 o
   9   5   6       46.31       42.20      3.65 o
 -12   6   6       17.75       17.91      3.04 o
 -11   6   6       11.36       13.83      2.76 o
 -10   6   6      333.51      350.88     10.34 o
  -9   6   6        6.73        3.93      2.50 o
  -8   6   6       32.83       29.80      2.73 o
  -7   6   6       29.13       33.01      2.62 o
  -6   6   6      114.71      118.20      6.45 o
  -5   6   6        0.01        0.61      1.96 o
  -4   6   6     1139.92     1188.72     25.29 o
  -3   6   6       10.14       17.48      2.10 o
  -2   6   6      421.33       61.45      3.73 o
  -1   6   6       16.97       21.53      1.53 o
   0   6   6      163.08      172.04      6.38 o
   1   6   6       13.26       14.62      1.57 o
   2   6   6      305.87      345.03     12.51 o
   3   6   6        6.67        4.14      2.42 o
   4   6   6      153.55      172.42      8.39 o
   5   6   6      146.73      147.85      6.68 o
   6   6   6        2.43        5.76      2.62 o
   7   6   6        2.24        1.53      2.92 o
   8   6   6       80.02       80.91      4.33 o
 -11   7   6       75.15       82.77      4.04 o
 -10   7   6        0.21        2.52      2.64 o
  -9   7   6      358.98      338.65      9.41 o
  -8   7   6      150.63      155.16      7.69 o
  -7   7   6      344.96      356.71     10.93 o
  -6   7   6       42.57       43.57      2.96 o
  -5   7   6      335.90      365.17     12.57 o
  -4   7   6       37.18       43.77      2.76 o
  -3   7   6        5.06        7.64      2.21 o
  -2   7   6       35.01        7.15      1.38 o
  -1   7   6       17.45       17.50      1.66 o
   0   7   6      241.79      262.53      7.56 o
   1   7   6      467.24      510.79     22.31 o
   2   7   6        2.28        4.65      2.36 o
   3   7   6      268.48      285.81      9.42 o
   4   7   6        8.39        4.60      2.73 o
   5   7   6       31.86       32.86      3.25 o
   6   7   6        1.92        2.89      2.93 o
  -8   8   6      109.04      111.48      5.48 o
  -7   8   6        3.75        4.42      2.64 o
  -6   8   6       37.22       47.13      3.18 o
  -5   8   6        0.41        2.70      2.24 o
  -4   8   6      145.90      166.84      7.34 o
  -3   8   6       33.46       41.38      3.07 o
  -2   8   6      247.75      275.52      9.16 o
  -1   8   6       21.66       18.57      1.58 o
   0   8   6      160.27      177.35      5.41 o
   1   8   6       11.33       12.49      2.28 o
   2   8   6       37.57       44.61      3.22 o
   3   8   6       20.06       20.69      3.12 o
   4   8   6       22.19       24.88      3.16 o
  -5   9   6       51.88       61.33      3.70 o
  -4   9   6        6.48        9.42      2.75 o
  -3   9   6       54.53       66.61      3.82 o
  -2   9   6        0.23        2.84      2.55 o
  -1   9   6       25.64       31.56      2.82 o
   0   9   6        0.23        0.00      3.15 o
 -15   0   7       34.57       38.21      3.25 o
 -13   0   7      354.59      318.07     11.13 o
 -11   0   7      964.01      980.41     23.01 o
  -9   0   7     1267.96     1274.92     30.22 o
  -7   0   7       39.65       35.37      1.86 o
  -5   0   7     4388.45     4347.48     54.80 o
  -3   0   7     1134.14     1085.05     26.26 o
  -1   0   7      118.49      135.62      4.97 o
   1   0   7     1671.77     2040.06     47.40 o
   3   0   7     1733.76     1780.59     35.41 o
   5   0   7       29.96       30.74      2.21 o
   7   0   7       88.30       96.27      4.37 o
   9   0   7      134.83      121.52      6.09 o
 -15   1   7        3.32        3.30      2.56 o
 -14   1   7        2.25        1.63      1.80 o
 -13   1   7        4.87        4.61      1.73 o
 -12   1   7      109.54      105.74      4.00 o
 -11   1   7       88.23       78.36      2.78 o
 -10   1   7      651.82      627.34     14.14 o
  -9   1   7      255.42      231.22      8.26 o
  -8   1   7       67.25       75.34      7.16 o
  -7   1   7      254.13      244.35     10.38 o
  -6   1   7      260.76      276.96     10.01 o
  -5   1   7      161.96      177.79      5.67 o
  -4   1   7        9.52        5.79      0.86 o
  -3   1   7      278.50      295.58     20.60 o
  -2   1   7     1537.41     1509.33     97.62 o
  -1   1   7      390.96      425.06     11.69 o
   0   1   7     1536.42     1561.48     18.06 o
   1   1   7      315.78      367.92      8.47 o
   2   1   7      811.49      870.34     18.65 o
   3   1   7      512.62      486.04     13.56 o
   4   1   7      636.02      624.64     14.63 o
   5   1   7      166.55      156.54      7.30 o
   6   1   7      744.45      767.24     13.76 o
   7   1   7       28.47       27.66      1.76 o
   8   1   7       75.57       67.44      2.50 o
   9   1   7       38.59       40.27      2.15 o
  10   1   7        6.75        6.82      2.08 o
 -15   2   7      232.98      197.87      6.75 o
 -14   2   7       70.49       69.49      3.58 o
 -13   2   7      175.01      182.41      8.20 o
 -12   2   7       46.32       48.68      2.72 o
 -11   2   7      147.85      131.86      7.09 o
 -10   2   7       97.84       92.63      5.03 o
  -9   2   7       33.60       36.40      2.21 o
  -8   2   7       66.12       54.91      3.22 o
  -7   2   7      639.53      683.89     23.39 o
  -6   2   7        0.74        0.40      1.38 o
  -5   2   7      727.46      725.96     24.05 o
  -4   2   7      537.92      539.20     20.95 o
  -3   2   7      481.71      449.25     18.48 o
  -2   2   7       82.28       82.38      4.08 o
  -1   2   7     1430.84     1391.35    108.60 o
   0   2   7       14.80       13.92      1.07 o
   1   2   7     1198.69     1324.10     23.05 o
   2   2   7       11.55       19.67      1.69 o
   3   2   7      963.73      936.27     24.80 o
   4   2   7        3.77        0.00      1.78 o
   5   2   7      409.96      402.01     15.33 o
   6   2   7       78.73       91.90      3.78 o
   7   2   7       45.04       46.44      2.75 o
   8   2   7        3.50        7.95      2.59 o
   9   2   7       99.26       94.69      4.82 o
  10   2   7        0.03        0.00      3.16 o
 -15   3   7        2.37        0.00      3.10 o
 -14   3   7      438.71      419.10      9.55 o
 -13   3   7       63.46       60.42      3.41 o
 -12   3   7      122.57      121.66      6.75 o
 -11   3   7      227.55      223.65      9.96 o
 -10   3   7       58.92       57.51      2.95 o
  -9   3   7     1120.62     1022.32     24.69 o
  -8   3   7     1152.68     1052.45     27.44 o
  -7   3   7       31.68       33.27      2.81 o
  -6   3   7      903.84      828.03     25.75 o
  -5   3   7       65.71       52.75      3.04 o
  -4   3   7      107.62       85.94      4.47 o
  -3   3   7      153.01      130.73      6.06 o
  -2   3   7      900.69      789.54     26.75 o
  -1   3   7      148.28      122.89      6.75 o
   0   3   7     2174.81     2058.24     90.31 o
   1   3   7        1.45        5.10      3.10 o
   2   3   7      542.05      537.87     19.38 o
   3   3   7        0.72        0.46      1.75 o
   4   3   7      354.41      336.22     14.40 o
   5   3   7      102.42      101.40      4.86 o
   6   3   7      278.72      304.39     11.34 o
   7   3   7      140.78      138.40      7.55 o
   8   3   7      173.79      169.40      7.78 o
   9   3   7       35.09       41.38      3.47 o
 -14   4   7       18.07       17.30      2.99 o
 -13   4   7      266.01      273.97      8.35 o
 -12   4   7       12.47        9.09      2.64 o
 -11   4   7      455.69      465.44     13.18 o
 -10   4   7       14.24       15.35      2.30 o
  -9   4   7     1016.95      948.09     21.87 o
  -8   4   7      166.12      164.20      8.86 o
  -7   4   7      159.98      171.13      6.69 o
  -6   4   7       51.84       51.63      2.55 o
  -5   4   7      255.32      233.75     12.11 o
  -4   4   7      120.51      129.24      5.97 o
  -3   4   7     1824.45     1710.47     36.60 o
  -2   4   7        2.87        1.61      1.53 o
  -1   4   7      908.30      920.21     69.03 o
   0   4   7      102.56      102.40      4.27 o
   1   4   7       59.88       55.30      4.94 o
   2   4   7        2.05        4.01      1.83 o
   3   4   7      248.92      263.06     12.65 o
   4   4   7        5.17        4.54      2.21 o
   5   4   7     1226.39     1224.55     21.73 o
   6   4   7        1.92        0.00      2.47 o
   7   4   7      199.29      196.12      8.26 o
   8   4   7        0.10        0.21      2.81 o
   9   4   7       19.85       20.63      3.42 o
 -13   5   7       29.18       31.66      3.16 o
 -12   5   7      105.05      101.06      5.57 o
 -11   5   7       10.35       11.37      2.56 o
 -10   5   7      185.49      212.83      9.30 o
  -9   5   7        0.03        1.95      2.21 o
  -8   5   7      849.46      838.28     19.61 o
  -7   5   7       32.52       37.54      2.56 o
  -6   5   7      264.33      296.64     12.89 o
  -5   5   7       29.97       37.16      2.32 o
  -4   5   7      589.33      604.41     20.20 o
  -3   5   7      236.25      280.42     13.51 o
  -2   5   7      426.37      127.38      7.04 o
  -1   5   7       33.44       41.64      1.68 o
   0   5   7      937.13      970.07     17.15 o
   1   5   7       77.73       79.65      2.74 o
   2   5   7      192.41      183.20      9.21 o
   3   5   7        1.58        0.00      2.18 o
   4   5   7       16.06       17.73      2.41 o
   5   5   7       39.25       39.96      2.93 o
   6   5   7       99.69      100.52      5.26 o
   7   5   7       49.47       52.67      3.61 o
   8   5   7      274.32      278.44      7.43 o
 -12   6   7        3.74        4.27      2.82 o
 -11   6   7      219.34      232.31      7.60 o
 -10   6   7       14.76       18.42      2.61 o
  -9   6   7      410.05      408.26     11.57 o
  -8   6   7        3.36        2.32      2.27 o
  -7   6   7      249.79      261.57     11.10 o
  -6   6   7        5.74        6.57      2.18 o
  -5   6   7      691.09      686.87     18.65 o
  -4   6   7       23.17       23.17      2.32 o
  -3   6   7      190.38      197.06      9.50 o
  -2   6   7       79.85       28.96      1.83 o
  -1   6   7       16.91       17.94      1.52 o
   0   6   7        4.84        4.39      1.50 o
   1   6   7      301.00      335.34      8.91 o
   2   6   7       45.39       45.27      2.92 o
   3   6   7      334.15      334.72     11.17 o
   4   6   7        8.47       11.57      2.52 o
   5   6   7       56.93       53.87      3.24 o
   6   6   7       10.38        7.17      2.87 o
   7   6   7       35.35       33.67      3.74 o
 -10   7   7      144.00      148.94      6.06 o
  -9   7   7        0.52        1.34      2.52 o
  -8   7   7      270.57      273.96      9.04 o
  -7   7   7       27.55       27.96      2.90 o
  -6   7   7       99.19      112.68      5.85 o
  -5   7   7       44.89       48.02      2.93 o
  -4   7   7      210.99      232.65     10.08 o
  -3   7   7       45.70       52.56      3.01 o
  -2   7   7      102.17        5.68      1.03 o
  -1   7   7       16.54       15.73      1.80 o
   0   7   7      101.30      100.73      5.38 o
   1   7   7        0.07        1.88      1.59 o
   2   7   7       52.96       59.21      3.12 o
   3   7   7        0.04        2.04      2.61 o
   4   7   7        1.06        0.00      2.59 o
   5   7   7        0.63        2.21      2.82 o
  -8   8   7       46.27       47.51      3.68 o
  -7   8   7       67.13       74.94      3.73 o
  -6   8   7       16.12       22.94      2.75 o
  -5   8   7      132.66      148.28      6.63 o
  -4   8   7       75.74       80.66      3.51 o
  -3   8   7      125.78      146.24      6.81 o
  -2   8   7       24.04       25.77      2.78 o
  -1   8   7        1.66        2.31      1.75 o
   0   8   7        4.42        6.09      1.81 o
   1   8   7        1.55        3.04      1.77 o
   2   8   7       12.95       13.64      2.72 o
   3   8   7       54.88       57.23      3.67 o
 -14   0   8      401.80      399.53     10.30 o
 -12   0   8      541.74      500.73     15.04 o
 -10   0   8      942.57      919.59     23.53 o
  -8   0   8        2.60        5.02      1.66 o
  -6   0   8     1936.37     1978.21     40.12 o
  -4   0   8     2511.13     2617.68     44.09 o
  -2   0   8     1509.34     1588.25     33.99 o
   0   0   8     2456.22     2724.91     55.16 o
   2   0   8      506.75      595.68     21.12 o
   4   0   8      374.02      354.06     14.59 o
   6   0   8      596.06      551.43     15.56 o
   8   0   8      184.27      182.00      8.03 o
 -15   1   8      150.77      139.22      4.33 o
 -14   1   8      166.54      162.29      5.15 o
 -13   1   8      173.91      171.21      5.72 o
 -12   1   8        0.95        0.62      1.54 o
 -11   1   8     1661.08     1627.51     47.41 o
 -10   1   8       50.29       50.08      3.81 o
  -9   1   8     1651.77     1615.99     23.09 o
  -8   1   8       10.92        9.41      1.24 o
  -7   1   8      256.43      250.53     15.55 o
  -6   1   8      181.51      162.15      9.81 o
  -5   1   8      952.10      979.19     19.78 o
  -4   1   8      373.24      368.70     13.89 o
  -3   1   8      361.60      372.52     12.29 o
  -2   1   8      657.29      626.11     19.45 o
  -1   1   8     1688.97     1707.97     22.95 o
   0   1   8        1.98        0.00      0.71 o
   1   1   8      933.51      995.21     13.92 o
   2   1   8      249.45      267.30      8.87 o
   3   1   8      730.69      744.94     15.69 o
   4   1   8       21.86       20.61      1.44 o
   5   1   8     1048.19     1031.99     15.88 o
   6   1   8      103.29      104.66      3.70 o
   7   1   8      543.27      546.28      9.46 o
   8   1   8       56.51       60.97      2.35 o
   9   1   8        2.90        0.86      1.96 o
 -15   2   8        3.03        7.77      2.89 o
 -14   2   8      481.79      446.15     10.19 o
 -13   2   8        6.79        1.86      2.56 o
 -12   2   8      177.66      165.15      8.41 o
 -11   2   8       50.87       45.90      2.79 o
 -10   2   8      188.69      179.31      8.95 o
  -9   2   8     1202.90     1154.12     26.84 o
  -8   2   8      383.24      371.47     16.85 o
  -7   2   8       78.06       66.07      3.73 o
  -6   2   8     1514.34     1563.14     35.80 o
  -5   2   8       10.80       18.06      1.69 o
  -4   2   8      605.98      582.13     23.53 o
  -3   2   8       53.20       56.94      2.47 o
  -2   2   8      282.13      275.83     13.44 o
  -1   2   8      168.51      186.85     13.39 o
   0   2   8     1278.56     1348.00     49.97 o
   1   2   8       27.92       37.21      1.43 o
   2   2   8     1222.59     1345.79     28.76 o
   3   2   8        0.71        0.48      1.84 o
   4   2   8      373.66      363.83     14.35 o
   5   2   8       82.81       72.76      3.15 o
   6   2   8       38.06       35.37      2.76 o
   7   2   8       29.81       30.20      2.82 o
   8   2   8      105.99      110.54      6.08 o
   9   2   8        0.29        4.05      2.87 o
 -14   3   8       58.41       59.65      3.58 o
 -13   3   8       83.65       65.90      4.07 o
 -12   3   8        3.10        2.76      2.33 o
 -11   3   8      193.79      196.12      9.41 o
 -10   3   8       39.88       42.68      2.53 o
  -9   3   8      723.92      680.58     19.66 o
  -8   3   8      139.30      137.45      6.08 o
  -7   3   8      322.80      301.75     14.81 o
  -6   3   8        6.85        5.60      1.72 o
  -5   3   8        3.93        1.81      1.57 o
  -4   3   8       78.59       83.86      3.25 o
  -3   3   8      738.16      685.01     24.63 o
  -2   3   8       37.82       33.01      1.98 o
  -1   3   8      939.37      948.83     29.43 o
   0   3   8       77.32       76.97      4.49 o
   1   3   8      205.15      200.17      7.80 o
   2   3   8       36.34       33.81      2.21 o
   3   3   8      199.61      242.53     10.42 o
   4   3   8      213.92      206.92      9.93 o
   5   3   8      449.68      464.52     13.80 o
   6   3   8        5.17        2.07      2.46 o
   7   3   8      117.24      121.09      6.02 o
   8   3   8      125.97      127.81      6.14 o
   9   3   8       52.40       49.28      3.78 o
 -14   4   8      228.66      194.02      6.43 o
 -13   4   8       54.65       45.37      3.33 o
 -12   4   8      408.35      378.43     10.62 o
 -11   4   8        4.59        3.62      2.39 o
 -10   4   8       12.70       15.78      2.33 o
  -9   4   8      263.86      254.51     12.14 o
  -8   4   8      217.34      201.46     10.14 o
  -7   4   8       93.59       96.47      3.87 o
  -6   4   8      298.72      311.33     15.12 o
  -5   4   8        3.40        3.41      1.67 o
  -4   4   8      280.39      249.93     11.57 o
  -3   4   8      203.94      187.82      8.47 o
  -2   4   8       38.88       33.63      2.09 o
  -1   4   8       40.20       40.76      5.20 o
   0   4   8       67.58       70.98      5.10 o
   1   4   8        0.49        0.00      2.42 o
   2   4   8      532.95      528.32     16.82 o
   3   4   8       63.82       65.50      3.33 o
   4   4   8      206.15      214.27     10.24 o
   5   4   8        7.44        4.56      2.59 o
   6   4   8      103.78      100.63      4.96 o
   7   4   8       35.19       31.25      3.25 o
   8   4   8       64.98       66.15      3.93 o
 -13   5   8       95.73       83.90      4.25 o
 -12   5   8       28.51       23.76      2.93 o
 -11   5   8      139.23      145.78      7.27 o
 -10   5   8       13.76       14.76      2.44 o
  -9   5   8        2.41        2.95      2.23 o
  -8   5   8        0.70        2.36      2.00 o
  -7   5   8       32.34       33.95      2.44 o
  -6   5   8        3.05        7.04      1.86 o
  -5   5   8      204.61      206.29     10.77 o
  -4   5   8       66.60       71.82      3.07 o
  -3   5   8      863.39      825.13     22.31 o
  -2   5   8       24.53        6.61      1.32 o
  -1   5   8       29.03       28.02      1.96 o
   0   5   8      227.52      213.83      7.55 o
   1   5   8       92.86       92.00      8.00 o
   2   5   8       39.34       41.24      2.69 o
   3   5   8       64.97       66.84      3.61 o
   4   5   8        7.89       10.76      2.49 o
   5   5   8       58.84       62.83      3.25 o
   6   5   8        1.26        5.72      2.66 o
   7   5   8       37.54       39.87      3.50 o
 -12   6   8       90.36       89.00      4.40 o
 -11   6   8        2.67        6.23      2.56 o
 -10   6   8       33.71       35.21      2.98 o
  -9   6   8        0.19        4.14      2.24 o
  -8   6   8      508.03      513.37     13.23 o
  -7   6   8        8.80        9.59      2.30 o
  -6   6   8      215.55      237.30     10.80 o
  -5   6   8        1.17        1.47      2.10 o
  -4   6   8        2.27        1.32      1.96 o
  -3   6   8       14.54       13.78      2.30 o
  -2   6   8        5.18        3.12      1.20 o
  -1   6   8       76.78       81.71      2.94 o
   0   6   8      196.41      197.54      6.63 o
   1   6   8        5.02        5.88      2.75 o
   2   6   8      347.35      345.05     10.88 o
   3   6   8        0.27        0.00      2.55 o
   4   6   8       10.35       11.53      2.70 o
   5   6   8       34.47       34.58      3.24 o
   6   6   8       81.31       93.66      4.21 o
 -10   7   8      107.54      107.90      5.14 o
  -9   7   8       36.60       36.37      3.24 o
  -8   7   8        2.66        3.13      2.58 o
  -7   7   8       81.01       87.43      4.53 o
  -6   7   8       27.63       34.64      2.78 o
  -5   7   8       98.62      105.80      5.13 o
  -4   7   8        2.82        0.80      2.18 o
  -3   7   8      330.73      353.10     11.05 o
  -2   7   8        2.56        0.58      0.97 o
  -1   7   8      126.62      139.20      5.40 o
   0   7   8      105.19      116.82      3.83 o
   1   7   8       34.94       39.76      5.00 o
   2   7   8        1.12        1.61      2.58 o
   3   7   8       17.44       19.08      2.95 o
   4   7   8        0.42        0.00      2.84 o
  -7   8   8        2.49        0.94      2.69 o
  -6   8   8       53.59       59.44      3.50 o
  -5   8   8        2.16        5.63      2.44 o
  -4   8   8       98.53      119.57      5.92 o
  -3   8   8        8.84       10.56      2.87 o
  -2   8   8      142.55      152.81      6.65 o
  -1   8   8        1.62        0.00      2.03 o
   0   8   8        5.69        9.15      1.90 o
   1   8   8        0.88        1.77      1.83 o
   2   8   8       22.32       27.81      3.22 o
 -15   0   9      154.30      154.42      6.00 o
 -13   0   9      647.27      637.96     14.21 o
 -11   0   9      805.66      812.76     19.77 o
  -9   0   9     1219.00     1225.09     27.82 o
  -7   0   9      383.74      409.72     17.99 o
  -5   0   9      705.90      643.64     23.30 o
  -3   0   9        6.08       12.89      1.49 o
  -1   0   9      112.17      116.50      7.98 o
   1   0   9      583.04      572.99     41.50 o
   3   0   9       73.68       89.46      4.24 o
   5   0   9      711.87      704.69     17.28 o
   7   0   9      431.41      420.74     10.99 o
   9   0   9        8.03        9.04      3.15 o
 -15   1   9        1.60        3.28      1.97 o
 -14   1   9      516.85      506.09      7.89 o
 -13   1   9       13.65       14.28      1.83 o
 -12   1   9      619.81      633.60     11.14 o
 -11   1   9       15.16       14.81      2.30 o
 -10   1   9      358.64      367.87     10.65 o
  -9   1   9       90.84       93.07      3.40 o
  -8   1   9      247.10      251.89      8.98 o
  -7   1   9       71.80       65.40      2.12 o
  -6   1   9      904.63      900.14     24.55 o
  -5   1   9       78.12       77.83      4.41 o
  -4   1   9     1181.67     1222.07     52.79 o
  -3   1   9       44.59       51.34      4.47 o
  -2   1   9       11.44       13.65      1.13 o
  -1   1   9      632.95      646.98     12.70 o
   0   1   9      596.39      669.81     11.35 o
   1   1   9       11.59       12.36      0.97 o
   2   1   9      244.64      289.39      9.72 o
   3   1   9        1.21        3.69      1.27 o
   4   1   9       52.73       65.86      3.08 o
   5   1   9       45.27       39.41      1.90 o
   6   1   9      177.89      161.73      5.60 o
   7   1   9       28.04       26.13      2.08 o
   8   1   9      221.88      231.73      6.25 o
 -15   2   9      477.50      459.78      8.69 o
 -14   2   9        4.34        7.07      2.61 o
 -13   2   9      131.19      138.29      6.74 o
 -12   2   9       26.91       29.16      2.64 o
 -11   2   9      181.96      180.11      8.89 o
 -10   2   9       53.29       51.31      3.33 o
  -9   2   9     1675.37     1591.16     30.57 o
  -8   2   9        0.01        0.00      1.96 o
  -7   2   9     1030.78     1080.92     27.55 o
  -6   2   9        3.39        2.82      1.69 o
  -5   2   9       84.36       91.59      5.48 o
  -4   2   9        9.55        8.73      1.72 o
  -3   2   9        2.96        0.00      1.57 o
  -2   2   9     1135.93     1091.54     29.45 o
  -1   2   9      422.60      422.35     13.46 o
   0   2   9      225.07      254.95      9.31 o
   1   2   9      897.36      930.28     17.61 o
   2   2   9      191.32      175.03      9.47 o
   3   2   9      150.72      156.29      8.10 o
   4   2   9      108.38       99.74      4.68 o
   5   2   9      103.85      106.25      4.56 o
   6   2   9       48.37       43.06      3.02 o
   7   2   9      241.48      238.80      8.39 o
   8   2   9       21.56       26.69      3.30 o
 -14   3   9       67.88       64.55      3.71 o
 -13   3   9       11.51       12.20      2.70 o
 -12   3   9      372.28      342.38     10.67 o
 -11   3   9       20.99       23.40      2.50 o
 -10   3   9     1048.88     1073.55     21.56 o
  -9   3   9       49.81       47.76      2.67 o
  -8   3   9      143.33      153.73      7.01 o
  -7   3   9       93.66       99.06      4.90 o
  -6   3   9       59.08       68.86      3.88 o
  -5   3   9       26.12       23.56      2.10 o
  -4   3   9     1224.68     1196.64     30.03 o
  -3   3   9      231.06      239.12     12.20 o
  -2   3   9      681.38      667.39     22.62 o
  -1   3   9      187.86      200.76     12.75 o
   0   3   9       15.48       15.21      1.64 o
   1   3   9      134.55      140.00      5.23 o
   2   3   9      285.71      299.14     12.66 o
   3   3   9      139.45      135.58      6.31 o
   4   3   9      681.15      672.20     16.10 o
   5   3   9       69.79       63.31      3.21 o
   6   3   9      122.17      113.92      6.05 o
   7   3   9        0.96        9.39      2.75 o
   8   3   9       18.23       15.27      3.24 o
 -14   4   9        3.18        0.00      2.93 o
 -13   4   9      122.24      119.46      5.82 o
 -12   4   9        2.86        9.07      2.44 o
 -11   4   9      216.90      213.66      9.18 o
 -10   4   9        8.70        5.60      2.27 o
  -9   4   9      122.30      134.59      7.06 o
  -8   4   9      260.92      248.25     11.59 o
  -7   4   9      312.18      286.90     13.09 o
  -6   4   9      158.63      149.91      7.04 o
  -5   4   9      298.71      310.61     13.89 o
  -4   4   9      171.36      171.81      8.27 o
  -3   4   9      715.86      689.77     21.64 o
  -2   4   9        0.01        0.28      1.53 o
  -1   4   9      332.15      344.66     18.84 o
   0   4   9       75.31       84.79      5.95 o
   1   4   9      134.05      119.50      4.70 o
   2   4   9       57.53       65.07      3.78 o
   3   4   9      241.61      221.35     10.31 o
   4   4   9        0.32        0.00      2.53 o
   5   4   9       86.58       89.57      4.65 o
   6   4   9       37.30       43.66      3.28 o
   7   4   9      120.41      128.55      5.97 o
 -13   5   9       26.08       25.64      3.12 o
 -12   5   9      250.95      227.76      7.35 o
 -11   5   9      139.12      125.17      6.11 o
 -10   5   9      319.80      293.13     10.05 o
  -9   5   9        7.51        8.18      2.32 o
  -8   5   9       93.42       92.01      4.22 o
  -7   5   9      132.28      127.50      5.80 o
  -6   5   9      199.36      196.56      9.33 o
  -5   5   9       31.43       32.72      2.33 o
  -4   5   9      184.99      167.80      9.41 o
  -3   5   9        0.09        0.00      1.96 o
  -2   5   9      468.68      186.71      9.98 o
  -1   5   9       25.62       23.07      2.56 o
   0   5   9       46.12       50.86      1.99 o
   1   5   9        4.78        2.28      1.58 o
   2   5   9      245.87      254.01     10.54 o
   3   5   9        0.91        1.32      2.41 o
   4   5   9      338.29      323.36      9.81 o
   5   5   9       13.59       16.96      2.95 o
   6   5   9      227.45      236.10      7.00 o
 -11   6   9       23.97       30.22      2.99 o
 -10   6   9       82.08       76.75      3.61 o
  -9   6   9        1.64        2.42      2.26 o
  -8   6   9       43.78       46.09      2.90 o
  -7   6   9      389.56      389.84     11.89 o
  -6   6   9        2.47        0.00      2.23 o
  -5   6   9      181.23      184.26      9.15 o
  -4   6   9       10.06       11.71      2.19 o
  -3   6   9      147.34      142.73      6.97 o
  -2   6   9       62.98       23.39      1.93 o
  -1   6   9      417.65      416.14     13.76 o
   0   6   9       13.78       15.27      3.08 o
   1   6   9      289.08      298.67      7.24 o
   2   6   9       14.97       16.91      2.78 o
   3   6   9       87.33       88.15      4.56 o
   4   6   9       16.89       13.34      2.96 o
   5   6   9        5.53        7.23      2.96 o
 -10   7   9       12.90       14.18      2.85 o
  -9   7   9       93.63       97.35      4.80 o
  -8   7   9      108.54      117.63      5.57 o
  -7   7   9        5.60        4.28      2.59 o
  -6   7   9      175.43      195.61      7.83 o
  -5   7   9        1.24        3.94      2.30 o
  -4   7   9       18.21       19.84      2.61 o
  -3   7   9        2.35        0.00      2.46 o
  -2   7   9      167.30       41.81      2.44 o
  -1   7   9       46.58       47.41      2.31 o
   0   7   9      191.01      202.59      5.38 o
   1   7   9        3.55        4.42      1.84 o
   2   7   9      125.78      129.24      5.57 o
   3   7   9        0.11        0.00      3.13 o
  -6   8   9       22.04       25.80      2.98 o
  -5   8   9       43.43       56.06      3.53 o
  -4   8   9       59.51       63.63      3.65 o
  -3   8   9      118.22      125.08      5.92 o
  -2   8   9       21.31       24.32      2.93 o
  -1   8   9      205.15      213.24     12.69 o
   0   8   9        0.15        3.48      1.91 o
 -14   0  10      273.58      268.85      8.30 o
 -12   0  10      699.06      729.80     15.88 o
 -10   0  10      203.66      223.70     11.19 o
  -8   0  10      764.02      740.29     21.79 o
  -6   0  10      266.50      321.57     14.66 o
  -4   0  10       95.89       89.35      5.46 o
  -2   0  10       13.50       16.62      1.84 o
   0   0  10      109.11      112.46      3.80 o
   2   0  10      260.72      248.93     12.26 o
   4   0  10       57.93       79.19      3.58 o
   6   0  10      390.31      408.58     10.94 o
   8   0  10       91.76       97.35      4.77 o
 -15   1  10       62.47       66.40      2.57 o
 -14   1  10        7.78        6.62      1.86 o
 -13   1  10      270.54      267.56      9.20 o
 -12   1  10        4.58        3.17      1.53 o
 -11   1  10      227.04      240.92     19.55 o
 -10   1  10        0.09        0.00      1.31 o
  -9   1  10      100.02       98.17      3.45 o
  -8   1  10        2.45        5.76      1.30 o
  -7   1  10      243.82      272.26      9.41 o
  -6   1  10      136.06      132.86      4.87 o
  -5   1  10      876.34      940.47     18.27 o
  -4   1  10       16.73       20.00      1.83 o
  -3   1  10      880.07      900.90     18.13 o
  -2   1  10       22.84       24.41      1.42 o
  -1   1  10       25.55       24.10      1.02 o
   0   1  10        6.58        8.14      1.24 o
   1   1  10       86.95       97.53      2.33 o
   2   1  10      221.66      206.58      7.53 o
   3   1  10      102.01      111.15      8.26 o
   4   1  10       12.58       11.65      1.58 o
   5   1  10      133.49      141.98      5.21 o
   6   1  10        0.00        0.43      3.71 o
   7   1  10       70.41       69.06      2.77 o
   8   1  10        0.22        0.00      2.09 o
 -14   2  10       42.03       42.57      3.28 o
 -13   2  10       64.85       63.28      3.73 o
 -12   2  10       79.41       82.26      4.25 o
 -11   2  10        2.17        2.72      2.13 o
 -10   2  10     1070.62     1104.54     22.10 o
  -9   2  10       42.69       45.93      2.58 o
  -8   2  10     1084.41     1073.28     25.22 o
  -7   2  10       18.12       15.18      2.03 o
  -6   2  10       16.78       23.51      1.98 o
  -5   2  10       52.32       57.98      3.05 o
  -4   2  10      139.69      137.63      6.86 o
  -3   2  10      407.32      392.04     17.73 o
  -2   2  10      308.27      315.09     14.81 o
  -1   2  10       66.67       72.77      2.68 o
   0   2  10      193.45      189.46      7.03 o
   1   2  10        0.02        0.00      1.37 o
   2   2  10      243.39      235.16     11.25 o
   3   2  10        2.97        2.24      2.13 o
   4   2  10       98.08      106.65      5.62 o
   5   2  10       13.90       12.37      2.52 o
   6   2  10      195.42      196.66      7.98 o
   7   2  10       25.71       19.55      3.39 o
 -14   3  10       60.94       53.96      3.45 o
 -13   3  10      204.23      204.96      7.43 o
 -12   3  10        3.72        4.24      2.44 o
 -11   3  10       91.90       86.83      3.97 o
 -10   3  10       49.67       45.80      2.76 o
  -9   3  10      413.69      398.82     14.15 o
  -8   3  10       89.71       76.43      4.01 o
  -7   3  10      641.59      605.22     18.89 o
  -6   3  10       27.38       35.56      2.23 o
  -5   3  10      600.08      647.00     20.18 o
  -4   3  10       39.44       42.07      2.36 o
  -3   3  10      148.64      161.91      7.41 o
  -2   3  10      496.47      495.75     17.83 o
  -1   3  10      160.65      159.79      5.57 o
   0   3  10        1.07        0.00      1.33 o
   1   3  10      544.37      542.65     16.24 o
   2   3  10        9.57        6.42      2.23 o
   3   3  10      325.19      323.55     11.33 o
   4   3  10       14.94        9.45      2.61 o
   5   3  10       10.29        7.50      2.66 o
   6   3  10       56.87       57.40      3.62 o
   7   3  10      176.22      182.83      6.20 o
 -13   4  10        4.30        4.51      2.82 o
 -12   4  10       70.81       63.23      3.51 o
 -11   4  10       57.30       58.44      3.41 o
 -10   4  10      695.57      690.20     15.27 o
  -9   4  10       63.97       63.80      3.02 o
  -8   4  10      156.61      163.72      8.21 o
  -7   4  10       20.07       16.51      2.30 o
  -6   4  10      166.20      149.53      7.57 o
  -5   4  10       13.11       10.91      2.06 o
  -4   4  10      769.22      754.84     20.96 o
  -3   4  10      386.20      376.86     15.30 o
  -2   4  10     1082.18      449.67     15.58 o
  -1   4  10       33.86       31.93      1.72 o
   0   4  10       90.16       89.18      5.38 o
   1   4  10       51.89       46.72      3.30 o
   2   4  10       30.81       34.10      2.70 o
   3   4  10       29.47       30.29      2.90 o
   4   4  10      346.02      343.60      9.81 o
   5   4  10        5.41        2.16      2.79 o
   6   4  10      196.30      182.69      6.38 o
 -12   5  10       96.57       91.54      4.56 o
 -11   5  10      171.01      153.61      6.83 o
 -10   5  10      103.47      111.39      5.79 o
  -9   5  10      165.02      169.69      8.29 o
  -8   5  10      116.83       98.28      5.56 o
  -7   5  10      518.51      508.25     14.12 o
  -6   5  10       14.51       11.73      2.23 o
  -5   5  10      385.14      386.76     13.23 o
  -4   5  10       33.24       32.32      2.59 o
  -3   5  10       10.35        9.61      2.23 o
  -2   5  10       14.12        5.56      1.52 o
  -1   5  10      472.08      476.04     18.96 o
   0   5  10        2.15        0.00      1.61 o
   1   5  10      320.20      299.84     19.16 o
   2   5  10        6.23        4.45      2.50 o
   3   5  10      262.36      272.06      8.82 o
   4   5  10        4.65        5.86      2.93 o
   5   5  10       89.99       81.66      4.45 o
 -11   6  10       53.96       60.28      3.73 o
 -10   6  10       62.30       60.90      3.50 o
  -9   6  10        0.35        0.00      2.66 o
  -8   6  10      152.52      150.06      6.55 o
  -7   6  10        0.82        5.69      2.27 o
  -6   6  10      419.07      396.95     11.54 o
  -5   6  10        5.13        6.14      2.19 o
  -4   6  10       72.84       69.21      3.71 o
  -3   6  10        0.08        0.37      2.19 o
  -2   6  10      451.72      123.62      6.52 o
  -1   6  10        0.35        0.72      2.16 o
   0   6  10      469.22      491.95     41.58 o
   1   6  10        0.12        0.00      1.77 o
   2   6  10       15.18       14.18      2.82 o
   3   6  10        0.00        0.00      2.95 o
   4   6  10       29.91       25.60      3.41 o
  -9   7  10       39.18       33.38      3.25 o
  -8   7  10       19.97       23.56      2.85 o
  -7   7  10      121.65      129.68      5.80 o
  -6   7  10        3.00        3.50      2.36 o
  -5   7  10      111.35      124.59      5.20 o
  -4   7  10       39.50       38.90      3.04 o
  -3   7  10       33.72       31.88      3.24 o
  -2   7  10       15.53        1.26      1.32 o
  -1   7  10      155.78      171.32      9.81 o
   0   7  10        4.97        9.05      4.24 o
   1   7  10       82.70       79.66      7.04 o
 -15   0  11       44.04       48.54      3.12 o
 -13   0  11       69.47       62.52      3.35 o
 -11   0  11      288.96      312.11     11.26 o
  -9   0  11      271.52      250.91     12.28 o
  -7   0  11      501.84      459.03     17.13 o
  -5   0  11      729.93      717.15     21.72 o
  -3   0  11     3591.08     3646.58     47.85 o
  -1   0  11      613.20      658.35     14.43 o
   1   0  11        2.32        4.17      1.37 o
   3   0  11      303.22      300.22     11.57 o
   5   0  11      449.62      460.44     10.96 o
   7   0  11      162.36      148.48      5.68 o
 -14   1  11      227.25      240.26      7.04 o
 -13   1  11        7.83       10.88      1.72 o
 -12   1  11       49.39       45.75      2.02 o
 -11   1  11       67.18       70.86      3.28 o
 -10   1  11      249.67      231.46      7.56 o
  -9   1  11       10.49       11.69      1.57 o
  -8   1  11     1617.65     1537.80     66.05 o
  -7   1  11      313.00      284.76      9.68 o
  -6   1  11      665.31      635.18     40.75 o
  -5   1  11        5.67        5.08      1.31 o
  -4   1  11       74.63       72.95      2.65 o
  -3   1  11      408.47      397.14     11.81 o
  -2   1  11      817.78      834.58     34.19 o
  -1   1  11       97.53      100.62      2.56 o
   0   1  11      565.43      594.18     14.79 o
   1   1  11      178.73      177.83      4.32 o
   2   1  11      585.33      594.69     11.39 o
   3   1  11        0.04        0.00      1.54 o
   4   1  11      136.93      138.28      5.01 o
   5   1  11       40.79       42.96      3.46 o
   6   1  11      253.77      267.15      9.75 o
 -14   2  11        6.86       11.11      2.62 o
 -13   2  11       27.14       26.81      2.70 o
 -12   2  11       13.68       17.40      2.59 o
 -11   2  11      234.24      251.37      9.59 o
 -10   2  11       28.16       29.42      2.58 o
  -9   2  11      371.31      387.85     13.77 o
  -8   2  11       58.05       62.65      3.18 o
  -7   2  11      318.80      328.36     14.06 o
  -6   2  11      225.14      198.94     11.62 o
  -5   2  11      542.38      571.60     19.66 o
  -4   2  11       39.78       36.37      2.46 o
  -3   2  11      999.03      986.93     25.17 o
  -2   2  11      147.70      156.89      8.36 o
  -1   2  11      248.98      256.10      8.40 o
   0   2  11       16.93       19.38      1.60 o
   1   2  11      202.01      231.20      7.79 o
   2   2  11       12.10       12.23      2.30 o
   3   2  11      203.07      205.17      9.09 o
   4   2  11        0.10        5.97      2.30 o
   5   2  11       21.85       26.63      2.90 o
   6   2  11        8.16        9.58      2.95 o
 -14   3  11       65.26       68.36      3.74 o
 -13   3  11       11.48       11.42      2.73 o
 -12   3  11       46.13       49.25      3.16 o
 -11   3  11        1.49        0.37      2.24 o
 -10   3  11      240.52      246.58      9.76 o
  -9   3  11        2.94        1.52      2.09 o
  -8   3  11      283.73      268.53     11.94 o
  -7   3  11       29.02       28.10      2.38 o
  -6   3  11      251.56      250.92     11.73 o
  -5   3  11       21.23       25.69      2.30 o
  -4   3  11      393.99      417.02     16.15 o
  -3   3  11        7.80       15.53      2.21 o
  -2   3  11      140.25      146.13      6.29 o
  -1   3  11      339.00      339.49     23.97 o
   0   3  11      155.88      148.84      5.25 o
   1   3  11        1.57        0.37      1.53 o
   2   3  11      188.13      190.36      9.10 o
   3   3  11        7.78        7.38      2.72 o
   4   3  11       38.71       42.80      3.13 o
   5   3  11        3.69        1.73      2.76 o
   6   3  11       16.21       14.53      3.31 o
 -13   4  11      289.34      269.09      7.09 o
 -12   4  11       57.95       69.57      3.73 o
 -11   4  11      183.46      169.65      7.21 o
 -10   4  11       45.81       52.55      3.01 o
  -9   4  11       81.15       83.53      3.85 o
  -8   4  11        1.24        0.41      2.03 o
  -7   4  11       46.95       43.00      2.75 o
  -6   4  11       32.59       27.72      2.42 o
  -5   4  11      509.63      497.60     15.65 o
  -4   4  11       23.46       24.46      2.49 o
  -3   4  11       62.40       58.47      3.50 o
  -2   4  11      297.65      123.19      6.45 o
  -1   4  11        6.07        3.52      1.58 o
   0   4  11        1.99        3.60      1.48 o
   1   4  11       91.29       93.61      3.85 o
   2   4  11       21.04       21.47      2.73 o
   3   4  11      141.76      149.79      6.94 o
   4   4  11        1.53        4.47      2.72 o
   5   4  11       53.63       48.57      3.67 o
 -12   5  11      113.22      108.13      4.97 o
 -11   5  11        0.18        1.18      2.55 o
 -10   5  11        3.50        4.14      2.41 o
  -9   5  11        1.59        0.00      2.39 o
  -8   5  11       42.62       48.24      2.98 o
  -7   5  11        0.09        3.68      2.12 o
  -6   5  11      372.53      362.08     11.96 o
  -5   5  11        0.05        0.00      2.07 o
  -4   5  11      233.35      215.78      9.84 o
  -3   5  11       42.75       43.42      3.04 o
  -2   5  11        3.81        2.30      1.55 o
  -1   5  11        1.45        3.52      1.63 o
   0   5  11      126.02      133.53      4.60 o
   1   5  11        8.23       10.04      2.36 o
   2   5  11       12.47        9.70      2.78 o
   3   5  11       75.20       81.75      4.54 o
   4   5  11       23.22       25.00      3.39 o
 -10   6  11       34.05       32.60      3.16 o
  -9   6  11      309.95      299.47      7.98 o
  -8   6  11        0.85        4.74      2.35 o
  -7   6  11       55.00       51.86      3.25 o
  -6   6  11        3.84        3.59      2.41 o
  -5   6  11        2.55        0.00      2.24 o
  -4   6  11       17.54       15.75      2.52 o
  -3   6  11        1.63        1.60      2.38 o
  -2   6  11        0.27        1.80      1.10 o
  -1   6  11      211.19      232.64     15.00 o
   0   6  11        2.43        0.08      1.90 o
   1   6  11       41.89       37.30      4.30 o
   2   6  11        6.13        2.98      2.76 o
  -7   7  11       13.78        9.65      2.81 o
  -6   7  11      111.41      114.09      5.48 o
  -5   7  11        1.23        0.00      2.58 o
  -4   7  11       31.68       32.09      3.01 o
  -3   7  11       49.20       52.62      3.47 o
  -2   7  11       65.05       26.35      2.44 o
  -1   7  11        3.01        4.95      2.53 o
 -14   0  12      373.29      376.88      8.27 o
 -12   0  12       36.52       31.06      2.55 o
 -10   0  12       10.09       13.28      2.35 o
  -8   0  12      155.67      156.26      8.47 o
  -6   0  12     1393.28     1325.40     26.21 o
  -4   0  12      856.41      867.84     21.79 o
  -2   0  12      696.82      759.00     19.72 o
   0   0  12       15.49       19.79      1.64 o
   2   0  12      104.27      113.12      5.62 o
   4   0  12      166.37      156.85      7.20 o
 -14   1  12        0.47        3.47      1.82 o
 -13   1  12      128.11      135.13      4.30 o
 -12   1  12        9.80       10.98      1.73 o
 -11   1  12       45.99       43.20      2.07 o
 -10   1  12       44.78       44.22      1.93 o
  -9   1  12      500.06      508.10     10.56 o
  -8   1  12       66.21       61.17      7.40 o
  -7   1  12      711.70      693.13     13.16 o
  -6   1  12       37.10       37.99      3.67 o
  -5   1  12       79.83       76.54      2.64 o
  -4   1  12        6.43        6.02      1.50 o
  -3   1  12      221.80      232.12      7.92 o
  -2   1  12       65.69       68.50      6.19 o
  -1   1  12      826.75      864.41     10.32 o
   0   1  12        4.82        7.91      1.09 o
   1   1  12      132.30      131.85      3.08 o
   2   1  12       26.05       27.21      4.24 o
   3   1  12      157.90      163.53      5.59 o
   4   1  12        0.82        0.00      1.80 o
   5   1  12       12.48       10.45      2.11 o
 -14   2  12       59.33       67.37      3.48 o
 -13   2  12      158.74      162.43      6.38 o
 -12   2  12       64.95       59.16      3.39 o
 -11   2  12       11.90       13.66      2.55 o
 -10   2  12      156.68      154.74      7.43 o
  -9   2  12       23.71       27.19      2.56 o
  -8   2  12      288.92      325.46     12.26 o
  -7   2  12        8.57        9.87      2.24 o
  -6   2  12      483.78      482.05     16.36 o
  -5   2  12       21.12       24.19      2.35 o
  -4   2  12      443.07      442.79     15.73 o
  -3   2  12      683.73      679.30     18.78 o
  -2   2  12      540.66      564.97     16.79 o
  -1   2  12        7.60       10.76      1.62 o
   0   2  12      235.44      255.98      7.88 o
   1   2  12       35.89       28.73      1.91 o
   2   2  12      122.72      132.77      7.06 o
   3   2  12       18.92       21.07      2.90 o
   4   2  12       23.65       21.26      2.96 o
   5   2  12        6.52        2.99      2.95 o
 -13   3  12       53.02       53.98      3.50 o
 -12   3  12       53.41       54.67      3.38 o
 -11   3  12      325.25      343.93      9.58 o
 -10   3  12       15.10       13.64      2.49 o
  -9   3  12      288.80      295.35     10.56 o
  -8   3  12      246.90      233.89      9.78 o
  -7   3  12      127.83      158.38      6.84 o
  -6   3  12        5.54        5.23      2.15 o
  -5   3  12      331.75      350.42     13.24 o
  -4   3  12      101.04       99.48      5.34 o
  -3   3  12      499.21      519.83     15.96 o
  -2   3  12        0.01        0.00      2.07 o
  -1   3  12      184.60      205.88      8.97 o
   0   3  12       42.20       46.06      2.01 o
   1   3  12      165.21      199.05      6.16 o
   2   3  12      167.21      164.84      7.69 o
   3   3  12      102.39      105.43      5.16 o
   4   3  12        4.63        6.65      2.90 o
 -12   4  12      427.14      454.98      9.22 o
 -11   4  12       12.80       16.94      2.76 o
 -10   4  12       85.91       83.83      4.96 o
  -9   4  12        7.75        8.53      2.33 o
  -8   4  12       72.26       75.37      3.87 o
  -7   4  12       49.32       52.10      2.89 o
  -6   4  12      231.68      224.17     10.41 o
  -5   4  12       50.35       52.18      3.12 o
  -4   4  12      502.12      549.73     14.84 o
  -3   4  12       26.90       32.38      2.79 o
  -2   4  12       45.40       18.80      2.04 o
  -1   4  12        4.50        3.59      1.68 o
   0   4  12       90.00       99.84      3.74 o
   1   4  12        2.69        2.25      1.96 o
   2   4  12      221.62      232.31      8.00 o
   3   4  12        9.12       17.85      2.98 o
   4   4  12      147.69      156.28      5.83 o
 -11   5  12       74.75       70.73      3.88 o
 -10   5  12        8.02        3.27      2.67 o
  -9   5  12      246.47      248.42      8.10 o
  -8   5  12        4.11        4.91      2.46 o
  -7   5  12      104.86      111.65      5.52 o
  -6   5  12        1.82        3.74      2.33 o
  -5   5  12       57.03       51.92      3.22 o
  -4   5  12        8.65       11.33      2.42 o
  -3   5  12      314.17      327.27     10.42 o
  -2   5  12        1.32        0.80      1.61 o
  -1   5  12      154.88      177.27      6.79 o
   0   5  12       16.88       18.81      2.01 o
   1   5  12       45.17       54.96      6.60 o
   2   5  12        1.10        1.73      2.92 o
  -9   6  12        5.74        5.85      2.76 o
  -8   6  12       95.98      104.68      4.79 o
  -7   6  12        2.86        0.00      2.61 o
  -6   6  12       32.12       34.90      2.92 o
  -5   6  12        1.07        1.37      2.38 o
  -4   6  12       26.07       28.35      2.90 o
  -3   6  12        2.64        2.78      2.59 o
  -2   6  12        4.85        0.17      1.30 o
  -1   6  12       15.51       13.67      2.30 o
   0   6  12      121.63      125.18      4.51 o
 -13   0  13      667.49      700.85     11.37 o
 -11   0  13        9.55        9.16      2.29 o
  -9   0  13      235.02      250.85     10.05 o
  -7   0  13      349.60      357.49     13.11 o
  -5   0  13       84.61       75.78      5.14 o
  -3   0  13        3.87        6.68      2.13 o
  -1   0  13      320.94      355.14      8.72 o
   1   0  13      161.73      140.54      4.87 o
   3   0  13      239.39      230.14      7.77 o
 -13   1  13        0.43        3.46      1.83 o
 -12   1  13      241.05      251.58      5.62 o
 -11   1  13       24.25       26.52      2.23 o
 -10   1  13      159.22      179.20      8.91 o
  -9   1  13        0.60        0.59      1.43 o
  -8   1  13       19.63       28.50      1.77 o
  -7   1  13       61.40       62.50      2.18 o
  -6   1  13      156.06      153.38      5.24 o
  -5   1  13        2.87        3.46      1.46 o
  -4   1  13      832.74      847.69     14.77 o
  -3   1  13       18.97       22.00      1.74 o
  -2   1  13      431.59      457.67     10.00 o
  -1   1  13       20.45       22.76      1.33 o
   0   1  13        5.02        7.17      1.16 o
   1   1  13       24.87       26.75      1.41 o
   2   1  13        3.41        3.16      1.71 o
   3   1  13        6.32        7.15      2.57 o
   4   1  13      246.00      259.01      8.26 o
 -13   2  13      224.84      268.50      7.09 o
 -12   2  13      107.42      130.00      5.97 o
 -11   2  13      144.20      159.92      6.94 o
 -10   2  13       10.03        9.02      2.30 o
  -9   2  13      178.80      189.09      8.47 o
  -8   2  13        5.24        4.45      2.21 o
  -7   2  13      237.22      230.80      9.73 o
  -6   2  13       82.82       92.97      4.76 o
  -5   2  13       93.40      100.85      4.76 o
  -4   2  13       20.85       22.35      2.66 o
  -3   2  13       46.80       49.08      2.73 o
  -2   2  13        0.66        1.20      2.13 o
  -1   2  13      375.11      384.78      8.84 o
   0   2  13       65.75       73.54      4.37 o
   1   2  13      252.61      259.99     13.61 o
   2   2  13        0.27        4.02      2.61 o
   3   2  13       71.24       74.72      3.84 o
   4   2  13       64.15       77.98      4.16 o
 -12   3  13      125.41      137.14      5.60 o
 -11   3  13        9.57       10.91      2.61 o
 -10   3  13      121.64      122.28      6.09 o
  -9   3  13        0.55        0.91      2.24 o
  -8   3  13      193.00      193.89      8.64 o
  -7   3  13       39.42       38.94      2.79 o
  -6   3  13      178.18      182.38      8.67 o
  -5   3  13        2.02        2.96      2.29 o
  -4   3  13       65.02       70.21      3.94 o
  -3   3  13       39.07       35.93      2.95 o
  -2   3  13      268.39      257.08     10.19 o
  -1   3  13        7.10        8.38      1.83 o
   0   3  13      343.30      359.37      7.41 o
   1   3  13        2.21        0.00      1.91 o
   2   3  13       72.22       72.42      3.68 o
   3   3  13       13.15       11.36      3.25 o
 -11   4  13       44.97       58.84      3.48 o
 -10   4  13        1.45        5.36      2.44 o
  -9   4  13        4.01        1.84      2.36 o
  -8   4  13       29.31       28.73      2.93 o
  -7   4  13      334.10      342.39     10.28 o
  -6   4  13       33.41       37.29      2.98 o
  -5   4  13      347.49      352.38     10.97 o
  -4   4  13       12.28       17.48      2.66 o
  -3   4  13      191.79      188.43      8.24 o
  -2   4  13       75.54        8.72      1.24 o
  -1   4  13       62.23       66.92      2.53 o
   0   4  13       14.97       19.89      2.07 o
   1   4  13      158.31      179.37      5.21 o
   2   4  13       40.50       48.19      3.56 o
 -10   5  13      137.06      134.26      5.45 o
  -9   5  13       22.29       24.28      3.10 o
  -8   5  13      177.48      171.87      6.71 o
  -7   5  13       14.27       19.64      2.89 o
  -6   5  13       43.73       41.93      3.16 o
  -5   5  13        0.59        0.00      2.42 o
  -4   5  13       21.27       24.65      2.87 o
  -3   5  13       34.61       36.79      3.33 o
  -2   5  13      153.57       69.58      3.58 o
  -1   5  13       17.76       23.77      2.26 o
   0   5  13      134.20      136.66      5.46 o
  -7   6  13      158.06      171.06      5.89 o
  -6   6  13        0.08        0.00      2.53 o
  -5   6  13       54.68       50.80      3.48 o
  -4   6  13       71.24       86.08      4.16 o
  -3   6  13      176.54      170.11      6.35 o
  -2   6  13       17.71        0.00      1.38 o
 -12   0  14      299.75      349.02      8.43 o
 -10   0  14      151.73      152.83      6.97 o
  -8   0  14      145.93      142.94      7.23 o
  -6   0  14        5.40        2.44      2.12 o
  -4   0  14      156.61      137.31      7.52 o
  -2   0  14      201.83      189.43      8.39 o
   0   0  14      234.47      257.12      6.28 o
   2   0  14      207.22      211.53      7.00 o
 -13   1  14      130.25      138.10      3.67 o
 -12   1  14       25.29       25.95      2.08 o
 -11   1  14       59.16       58.92      2.30 o
 -10   1  14        7.43        7.93      1.77 o
  -9   1  14      101.61       92.24      4.46 o
  -8   1  14       93.04       86.70      2.82 o
  -7   1  14      150.46      157.25      5.38 o
  -6   1  14        2.23        2.11      1.57 o
  -5   1  14      117.25      111.22      3.37 o
  -4   1  14      235.05      234.33      7.07 o
  -3   1  14      208.16      195.58      6.39 o
  -2   1  14        0.70        0.00      1.71 o
  -1   1  14      264.16      281.55      4.92 o
   0   1  14       70.83       74.69      1.81 o
   1   1  14      151.61      177.35      3.56 o
   2   1  14        5.07        8.93      1.99 o
 -12   2  14      189.18      236.70      6.65 o
 -11   2  14        8.57       11.22      2.53 o
 -10   2  14      136.97      141.93      6.60 o
  -9   2  14       35.55       37.94      2.98 o
  -8   2  14      153.48      160.05      7.55 o
  -7   2  14       26.06       21.87      2.64 o
  -6   2  14       39.92       41.99      2.93 o
  -5   2  14        1.67        0.00      2.16 o
  -4   2  14        5.03        3.99      2.42 o
  -3   2  14        3.22        2.12      2.29 o
  -2   2  14      167.71      155.43      7.20 o
  -1   2  14        8.88        8.62      1.93 o
   0   2  14      418.70      442.12     14.03 o
   1   2  14        0.97        0.00      3.41 o
   2   2  14       71.05       72.87      4.04 o
 -11   3  14      241.44      271.69      7.34 o
 -10   3  14        0.42        2.07      2.35 o
  -9   3  14        3.54        3.88      2.46 o
  -8   3  14        3.96        7.97      2.42 o
  -7   3  14       48.88       46.50      3.18 o
  -6   3  14        9.35        7.38      2.67 o
  -5   3  14      296.21      309.55      9.99 o
  -4   3  14       57.20       62.57      3.42 o
  -3   3  14       68.93       64.06      3.38 o
  -2   3  14       19.31       25.06      2.72 o
  -1   3  14       40.75       41.44      2.36 o
   0   3  14       18.26       18.80      2.23 o
   1   3  14       72.30       77.02      3.11 o
 -10   4  14       34.28       33.96      3.22 o
  -9   4  14        0.31        3.94      2.42 o
  -8   4  14      115.06      120.12      5.60 o
  -7   4  14        6.62        4.80      2.70 o
  -6   4  14      272.22      295.83      8.82 o
  -5   4  14       17.56       18.52      2.82 o
  -4   4  14       13.44       12.22      2.61 o
  -3   4  14       13.32        8.16      2.81 o
  -2   4  14       43.72       11.88      2.03 o
  -1   4  14       17.33       19.76      2.45 o
   0   4  14       78.90       80.43      3.73 o
  -8   5  14        7.36        9.64      3.01 o
  -7   5  14       55.41       58.76      3.61 o
  -6   5  14        2.42        2.79      2.78 o
  -5   5  14      189.33      208.66      6.78 o
  -4   5  14        0.05        0.00      2.82 o
  -3   5  14       46.23       52.89      3.70 o
  -2   5  14       56.49       27.62      2.52 o
 -11   0  15      101.66      109.12      5.16 o
  -9   0  15        8.94       10.67      2.56 o
  -7   0  15      184.37      175.00      7.61 o
  -5   0  15      229.80      221.41      8.52 o
  -3   0  15       90.41       96.00      5.05 o
  -1   0  15        3.51        2.33      1.91 o
   1   0  15       92.75      114.81      3.82 o
 -11   1  15       19.63       21.12      2.06 o
 -10   1  15       50.34       39.89      2.42 o
  -9   1  15        1.29        0.00      3.44 o
  -8   1  15       51.95       45.68      4.84 o
  -7   1  15        0.36        0.42      1.61 o
  -6   1  15      117.52      112.43      3.99 o
  -5   1  15        3.03        3.95      2.62 o
  -4   1  15        3.23        4.83      2.44 o
  -3   1  15        0.06        0.00      1.76 o
  -2   1  15        6.28        7.49      1.81 o
  -1   1  15       16.09       16.48      1.49 o
   0   1  15      218.16      234.57      3.71 o
   1   1  15        1.74        5.22      1.46 o
 -11   2  15      306.38      325.56      7.46 o
 -10   2  15       42.44       48.57      3.35 o
  -9   2  15      139.21      137.03      6.26 o
  -8   2  15       23.64       25.49      2.89 o
  -7   2  15       46.87       51.11      3.18 o
  -6   2  15       16.15       22.85      2.85 o
  -5   2  15       58.98       56.46      3.41 o
  -4   2  15        0.56        3.13      2.49 o
  -3   2  15      184.65      185.21      7.63 o
  -2   2  15        3.70        4.24      2.84 o
  -1   2  15      171.81      182.71      4.80 o
   0   2  15       21.83       31.14      2.32 o
 -10   3  15       73.67       72.59      3.94 o
  -9   3  15        0.18        0.00      2.59 o
  -8   3  15      114.91      129.71      5.88 o
  -7   3  15       13.02       15.21      2.67 o
  -6   3  15      224.58      248.47      8.07 o
  -5   3  15       58.67       66.15      3.55 o
  -4   3  15       67.22       70.46      3.56 o
  -3   3  15        3.32        1.40      2.61 o
  -2   3  15       61.68       64.14      3.67 o
  -1   3  15       52.39       64.06      4.54 o
  -8   4  15        0.19        1.80      2.75 o
  -7   4  15       42.06       45.46      3.39 o
  -6   4  15       50.81       53.96      3.88 o
  -5   4  15       90.40      105.97      5.14 o
  -4   4  15       47.78       53.75      3.56 o
  -3   4  15       79.48       84.56      4.22 o
 -10   0  16      508.10      554.47      9.39 o
  -8   0  16       93.24       95.40      4.79 o
  -6   0  16      365.35      407.65      9.24 o
  -4   0  16      224.70      232.55      7.46 o
  -2   0  16       32.79       35.22      3.41 o
 -10   1  16       50.09       58.81      2.59 o
  -9   1  16      170.63      185.09      4.45 o
  -8   1  16       83.06       90.31      2.98 o
  -7   1  16       92.35       94.25      3.56 o
  -6   1  16        2.45        2.69      4.02 o
  -5   1  16      234.84      257.33      8.38 o
  -4   1  16        0.66        4.68      1.89 o
  -3   1  16       61.20       60.33      2.62 o
  -2   1  16       23.17       25.65      2.21 o
  -9   2  16       86.40       99.42      4.71 o
  -8   2  16       68.80       68.68      3.90 o
  -7   2  16       31.64       37.29      3.30 o
  -6   2  16      153.35      174.57      6.45 o
  -5   2  16        0.13        0.00      2.67 o
  -4   2  16      150.21      163.63      6.15 o
  -3   2  16       12.70       10.62      3.01 o
  -7   3  16      180.88      193.43      6.11 o
  -6   3  16        4.30        3.78      2.99 o
  -5   3  16        4.34        3.71      2.75 o
 
